# Supplementary material for: Personal name in Igbo Culture: A dataset on randomly selected personal names and their statistical analysis
Source: Data Brief. 2017 Sep 1;15:72–80. doi: 10.1016/j.dib.2017.08.045 (PMC5612788; doi:10.1016/j.dib.2017.08.045)
Supplement: Supplementary file 2 — Supplementary material [file mmc2.xlsx]

## Sheet: Sheet1
Igbo Names	Total	Gender	Vowels	Consonants
Abananobi	9	U	5	4
Abazu	5	M	3	2
Adachukwu	9	F	4	5
Adadioramma	11	F	6	5
Adaego	6	F	4	2
Adaeze	6	F	4	2
Adaiba	6	F	4	2
Adaku	5	F	3	2
Adamaka	7	F	4	3
Adamma	6	F	3	3
Adannaya	8	F	4	4
Adanne	6	F	3	3
Adaobi	6	F	4	2
Adaogu	6	F	4	2
Adaolisa	8	F	5	3
Adaugo	6	F	4	2
Adauke	6	F	4	2
Adaure	6	F	4	2
Adigwe	6	F	3	3
Adikachere	10	U	5	5
Adile	5	M	3	2
Adimchinobi	11	U	5	6
Adinimchukwu	12	U	5	7
Adizue	6	U	4	2
Afamdi	6	M	3	3
Afamefuna	9	M	5	4
Afomachukwu	11	M	5	6
Afuluagu	8	M	5	3
Afuluenuanya	12	F	7	5
Afunwaelotenna	14	M	7	7
Agaegbumegbu	12	F	6	6
Agbo	4	M	2	2
Agbomma	7	F	3	4
Agbooidu	8	F	5	3
Agochukwu	9	U	4	5
Aguha	5	M	3	2
Agumba	6	M	3	3
Agwu	4	M	2	2
Ahamefula	9	M	5	4
Ahanna	6	M	3	3
Ahudiya	7	F	4	3
Ahume	5	F	3	2
Ahumonye	8	U	4	4
Ahunna	6	F	3	3
Ajakifa	7	U	4	3
Ajuluchukwu	11	M	5	6
Ajuruchi	8	U	4	4
Ajuzuego	8	U	5	3
Akachi	6	M	3	3
Akachidera	10	U	5	5
Akachijim	9	U	4	5
Akachukwu	9	M	4	5
Akajiaku	8	M	5	3
Akanu	5	M	3	2
Akaolisa	8	M	5	3
Akarachi	8	U	4	4
Akobundu	8	M	4	4
Akuabata	8	U	5	3
Akuabia	7	U	5	2
Akuada	6	F	4	2
Akualo	6	U	4	2
Akubata	7	M	4	3
Akubuilo	8	M	5	3
Akuchi	6	U	3	3
Akuchie	7	U	4	3
Akudinma	8	U	4	4
Akudo	5	U	3	2
Akukalia	8	M	5	3
Akukwe	6	U	3	3
Akumjeli	8	U	4	4
Akunaedozi	10	U	6	4
Akunna	6	F	3	3
Akuoma	6	U	4	2
Akurueulo	9	U	6	3
Akwaugo	7	F	4	3
Akwugo	6	F	3	3
Alabiko	7	U	4	3
Alisichukwu	11	U	5	6
Alozie	6	M	4	2
Amadi	5	M	3	2
Amaechi	7	M	4	3
Amaefule	8	M	5	3
Amanna	6	M	3	3
Amanze	6	M	3	3
Amaogechukwu	12	F	6	6
Amarachi	8	F	4	4
Amarachukwu	11	F	5	6
Amauche	7	U	4	3
Amuchekwa	9	U	4	5
Amutaobielo	11	M	7	4
Anaechelu	9	F	5	4
Anaelechi	9	U	5	4
Anaemeka	8	M	5	3
Anayochukwu	11	M	5	6
Anenechi	8	U	4	4
Anenechukwu	11	F	5	6
Anezionwu	9	M	5	4
Aniche	6	U	3	3
Anohuoke	8	U	5	3
Anokwuluchi	11	U	5	6
Anolibe	7	U	4	3
Anonime	7	U	4	3
Aṅulika	7	F	4	3
Anwulika	8	F	4	4
Anyanechi	9	U	4	5
Anyannaka	9	F	4	5
Anyikire	8	U	4	4
Apakata	7	U	4	3
Apunanwu	8	F	4	4
Arinzechukwu	12	M	5	7
Awa	3	M	2	1
Azinna	6	M	3	3
Azomgini	8	F	4	4
Azubuike	8	M	5	3
Azuka	5	F	3	2
Azumdiaro	9	F	5	4
Azuwuine	8	M	5	3
Beluchi	7	U	3	4
Binyelum	8	U	3	5
Chekwubechukwu	14	F	5	9
Cherechi	8	U	3	5
Chetachi	8	U	3	5
Chiadikaobi	11	U	6	5
Chiagozie	9	M	5	4
Chiaka	6	U	3	3
Chiamaa	7	F	4	3
Chiamaka	8	F	4	4
Chiasoka	8	U	4	4
Chiazam	7	U	3	4
Chiazokam	9	U	4	5
Chibarameze	11	M	5	6
Chibinobim	10	U	4	6
Chibudom	8	U	3	5
Chibueze	8	M	4	4
Chibugom	8	U	3	5
Chibuifem	9	U	4	5
Chibuike	8	U	4	4
Chibuikem	9	M	4	5
Chibuisi	8	U	4	4
Chibuko	7	U	3	4
Chibulie	8	U	4	4
Chibundo	8	F	3	5
Chibunine	9	U	4	5
Chibunkem	9	U	3	6
Chibuogwu	9	F	4	5
Chibuokem	9	U	4	5
Chibuzo	7	M	3	4
Chibuzume	9	U	4	5
Chidebelu	9	U	4	5
Chidera	7	U	3	4
Chidi	5	U	2	3
Chidiadi	8	M	4	4
Chidiebere	10	U	5	5
Chidiebube	10	U	5	5
Chidiegwu	9	U	4	5
Chidike	7	U	3	4
Chidimma	8	F	3	5
Chidindu	8	U	3	5
Chidiogo	8	M	4	4
Chidobe	7	U	3	4
Chidolue	8	U	4	4
Chidozie	8	M	4	4
Chidoziri	9	U	4	5
Chidube	7	U	3	4
Chidubem	8	U	3	5
Chidulue	8	U	3	5
Chidumaga	9	U	4	5
Chidume	7	M	3	4
Chidumebi	9	U	4	5
Chidumeje	9	U	4	5
Chiebuka	8	M	4	4
Chiedozego	10	U	5	5
Chiege	6	F	3	3
Chiejina	8	M	4	4
Chiekeziem	10	U	5	5
Chiekwugo	9	U	4	5
Chielotem	9	U	4	5
Chiemeka	8	U	4	4
Chiemela	8	F	4	4
Chiemelie	9	U	5	4
Chiemezikam	11	U	5	6
Chiemezue	9	U	5	4
Chigbo	6	M	2	4
Chigoziem	9	U	4	5
Chigozirim	10	U	4	6
Chiherebama	11	U	5	6
Chijekwu	8	M	3	5
Chijindum	9	U	3	6
Chijioke	8	M	4	4
Chika	5	U	2	3
Chikachi	8	U	3	5
Chikadibia	10	M	5	5
Chikairanyelu	13	U	6	7
Chikanso	8	U	3	5
Chikanyima	10	U	4	6
Chikanyinakpere	15	U	6	9
Chikaodinaka	12	U	6	6
Chikelu	7	U	3	4
Chikeluba	9	M	4	5
Chikelue	8	U	4	4
Chikendu	8	F	3	5
Chikenyelum	11	U	4	7
Chikere	7	U	3	4
Chikezie	8	U	4	4
Chikodinaka	11	U	5	6
Chikodiri	9	U	4	5
Chikosolu	9	U	4	5
Chikwado	8	M	3	5
Chikwelu	8	U	3	5
Chikwuo	7	U	3	4
Chilaka	7	M	3	4
Chilotem	8	U	3	5
Chilozie	8	U	4	4
Chima	5	M	2	3
Chimaihe	8	U	4	4
Chimaijem	9	U	4	5
Chimalu	7	U	3	4
Chimamaka	9	F	4	5
Chimamanda	10	U	4	6
Chimamkpa	9	U	3	6
Chimaobi	8	M	4	4
Chimaoge	8	U	4	4
Chimaraoke	10	U	5	5
Chimazuru	9	U	4	5
Chimbuchi	9	U	3	6
Chimburoma	10	U	4	6
Chimbusomma	11	U	4	7
Chimchetaram	12	U	4	8
Chimdalu	8	U	3	5
Chimdike	8	U	3	5
Chimdiomimi	11	U	5	6
Chimebe	7	U	3	4
Chimedi	7	M	3	4
Chimemeremeze	13	U	6	7
Chimere	7	U	3	4
Chimeremma	10	U	4	6
Chimeremoṅu	11	U	5	6
Chimereya	9	U	4	5
Chimezie	8	M	4	4
Chimezue	8	U	4	4
Chimfumnanya	12	U	4	8
Chimsinafogoziem	16	U	7	9
Chimsonari	10	U	4	6
Chimto	6	U	2	4
Chimuanya	9	U	4	5
Chimzurum	9	U	3	6
Chinaecherem	12	U	5	7
Chinagorom	10	U	4	6
Chinanu	7	U	3	4
Chinasaokwu	11	F	5	6
Chinaza	7	U	3	4
Chinazaekpere	13	U	6	7
Chinazo	7	U	3	4
Chinecheuwa	11	U	5	6
Chinedu	7	M	3	4
Chinedumije	11	U	5	6
Chinekwu	8	U	3	5
Chineleuwa	10	M	5	5
Chinelo	7	F	3	4
Chinememma	10	F	4	6
Chinemerem	10	F	4	6
Chinenyenwa	11	U	4	7
Chinenyeudo	11	U	5	6
Chineze	7	F	3	4
Chinodebem	10	U	4	6
Chinonso	8	U	3	5
Chinonye	8	F	3	5
Chinturuka	10	U	4	6
Chinuanumogu	12	M	6	6
Chinuokwu	9	U	4	5
Chinwata	8	U	3	5
Chinwe	6	F	2	4
Chinweike	9	M	4	5
Chinweikpe	10	U	4	6
Chinweizu	9	U	4	5
Chinwekele	10	U	4	6
Chinwekene	10	U	4	6
Chinwemma	9	F	3	6
Chinwendu	9	F	3	6
Chinwenwo	9	U	3	6
Chinweobim	10	U	4	6
Chinweoke	9	U	4	5
Chinweokwu	10	F	4	6
Chinweotito	11	U	5	6
Chinwetalu	10	M	4	6
Chinweuba	9	M	4	5
Chinwo	6	U	2	4
Chinyeaka	9	F	4	5
Chinyere	8	F	3	5
Chinyereude	11	U	5	6
Chioma	6	F	3	3
Chisimdi	8	U	3	5
Chisimdiri	10	U	4	6
Chisom	6	U	2	4
Chisomaga	9	U	4	5
Chizaramekpere	14	U	6	8
Chizaramoku	11	U	5	6
Chizetere	9	U	4	5
Chiziebube	10	U	5	5
Chizoba	7	U	3	4
Chizoputam	10	U	4	6
Chizua	6	U	3	3
Chizulukeme	11	U	5	6
Chizuoke	8	U	4	4
Chizurum	8	U	3	5
Chizuterem	10	U	4	6
Chochukwu	9	U	3	6
Chukude	7	M	3	4
Chukwuadika	11	U	5	6
Chukwualuka	11	U	5	6
Chukwuamaka	11	F	4	7
Chukwuchebem	13	U	4	9
Chukwudebelu	12	U	5	7
Chukwudi	8	M	3	5
Chukwudifu	10	M	4	6
Chukwudubem	11	U	4	7
Chukwudumebi	12	U	5	7
Chukwuebuka	11	M	5	6
Chukwueloka	11	M	5	6
Chukwuerika	11	U	5	6
Chukwuezugo	11	U	5	6
Chukwujama	10	M	4	6
Chukwujekwe	11	U	4	7
Chukwujekwu	11	M	4	7
Chukwuka	8	M	3	5
Chukwukaelo	11	U	5	6
Chukwukelu	10	U	4	6
Chukwukpelum	12	U	4	8
Chukwulozie	11	U	5	6
Chukwuma	8	M	3	5
Chukwumaeze	11	M	5	6
Chukwumerije	12	M	5	7
Chukwunonso	11	U	4	7
Chukwuyem	9	U	3	6
Chukwuzaramekpere	17	U	7	10
Chukwuziterem	13	U	5	8
Chukwuzube	10	U	4	6
Chukwuzubelu	12	U	5	7
Daberechi	9	U	4	5
Daberechukwu	12	U	5	7
Daluchi	7	U	3	4
Dike	4	M	2	2
Dikenna	7	M	3	4
Dikeogu	7	M	4	3
Dinneya	7	M	3	4
Dioha	5	M	3	2
Dumkeneolisa	12	M	6	6
Duruaku	7	M	4	3
Ebelechukwu	11	F	5	6
Ebelegbunam	11	F	5	6
Eberechi	8	F	4	4
Ebubechukwu	11	U	5	6
Ebunilo	7	U	4	3
Echetachukwu	12	U	5	7
Echewunne	9	U	4	5
Echezonachukwu	14	U	6	8
Echidime	8	U	4	4
Echoma	6	U	3	3
Edeali	6	U	4	2
Egekeze	7	U	4	3
Egodi	5	F	3	2
Egudu	5	U	3	2
Egwuime	7	U	4	3
Ehinze	6	M	3	3
Ejefenihu	9	U	5	4
Ejiamatu	8	F	5	3
Ejikemeuwa	10	M	6	4
Ejimofor	8	M	4	4
Ejiuwaemeonu	12	M	8	4
Ejiuwanaka	10	U	6	4
Ekele	5	U	3	2
Ekenedirichukwu	15	U	7	8
Ekeoma	6	F	4	2
Ekezie	6	U	4	2
Ekilisie	8	U	5	3
Ekpereamaka	11	U	6	5
Ekpewerechi	11	U	5	6
Ekwueme	7	M	4	3
Ekwunife	8	F	4	4
Ekwutosinammaduibegi	20	F	10	10
Eleaku	6	F	4	2
Elebuwa	7	M	4	3
Elechi	6	U	3	3
Elewechi	8	U	4	4
Elochukwu	9	U	4	5
Eluemuno	8	M	5	3
Eluma	5	F	3	2
Emenike	7	M	4	3
Emeremgini	10	F	5	5
Emeremnini	10	U	5	5
Emetuka	7	U	4	3
Enebeli	7	M	4	3
Enelimmadi	10	U	5	5
Eneremmadu	10	U	5	5
Eni	3	U	2	1
Enuma	5	F	3	2
Enyinnanya	10	M	4	6
Erimma	6	F	3	3
Eringa	6	U	3	3
Esomchi	7	U	3	4
Eyiuche	7	U	4	3
Ezeanaka	8	U	5	3
Ezebuiro	8	U	5	3
Ezeluaku	8	F	5	3
Ezenwa	6	M	3	3
Ezeudu	6	M	4	2
Eziahakego	10	M	6	4
Eziakonwa	9	U	5	4
Eziamaka	8	F	5	3
Ezichi	6	U	3	3
Ezigbonne	9	F	4	5
Ezinnayamaka	12	M	6	6
Ezinne	6	F	3	3
Ezinwannem	10	U	4	6
Ezinwanyidiuko	14	F	7	7
Fumnanya	8	U	3	5
Ginikachukwu	12	F	5	7
Ginikandu	9	U	4	5
Ginikanwa	9	U	4	5
Ibeabuchi	9	U	5	4
Ibeamaka	8	M	5	3
Ibekwem	7	M	3	4
Ibuchukwu	9	M	4	5
Idam	4	U	2	2
Idika	5	M	3	2
Idioha	6	M	4	2
Ifeakachukwu	12	M	6	6
Ifeanyichukwu	13	U	6	7
Ifeatu	6	M	4	2
Ifebuche	8	U	4	4
Ifechiluru	10	U	5	5
Ifechukwu	9	U	4	5
Ifechukwude	11	U	5	6
Ifechukwukwuru	14	U	6	8
Ifediba	7	F	4	3
Ifedikanwa	10	U	5	5
Ifedimma	8	U	4	4
Ifekammadu	10	M	5	5
Ifekwumelu	10	U	5	5
Ifemyolunna	11	U	5	6
Ifenna	6	M	3	3
Ifenyinwa	9	F	4	5
Ifeomachukwu	12	F	6	6
Ifesinachi	10	U	5	5
Ifunanyachukwu	14	F	6	8
Igwe	4	M	2	2
Igwebuike	9	M	5	4
Iheanaetu	9	U	6	3
Iheanyi	7	U	4	3
Ihechinyere	11	F	5	6
Ihechituru	10	U	5	5
Ihejiuwa	8	U	5	3
Ihekeremma	10	F	5	5
Ihenwaeme	9	U	5	4
Ihuka	5	F	3	2
Ihunanya	8	F	4	4
Ihuoma	6	F	4	2
Ijeamaka	8	U	5	3
Ijeawele	8	U	5	3
Ijemma	6	F	3	3
Ijendu	6	U	3	3
Ijeoma	6	F	4	2
Ijeudo	6	U	4	2
Ijeuwa	6	U	4	2
Ikebuaku	8	M	5	3
Ikechukwu	9	M	4	5
Ikedilo	7	U	4	3
Ikemefuna	9	M	5	4
Ikemerenwa	10	U	5	5
Ikenna	6	M	3	3
Ikpeama	7	M	4	3
Ikpendu	7	M	3	4
Ikunna	6	M	3	3
Ikwan	5	U	2	3
Ikwuka	6	F	3	3
Iloawuchi	9	M	5	4
Ilochi	6	M	3	3
Iloerika	8	M	5	3
Ilouno	6	U	4	2
Iroabuchi	9	M	5	4
Iroanya	7	U	4	3
Iromaka	7	U	4	3
Isioma	6	U	4	2
Iwegbune	8	U	4	4
Iyomaku	7	F	4	3
Izuchukwu	9	M	4	5
Izukanneji	10	U	5	5
Izundu	6	M	3	3
Izunna	6	M	3	3
Izuoha	6	M	4	2
Izuora	6	M	4	2
Jachukwuike	11	M	5	6
Jachukwumma	11	U	4	7
Jidenna	7	M	3	4
Jideofor	8	M	4	4
Kachiside	9	U	4	5
Kainenechukwu	13	U	6	7
Kairaluchukwu	13	U	6	7
Kairamarachukwu	15	U	7	8
Kaisoluchukwu	13	U	6	7
Kaitochi	8	U	4	4
Kalu	4	M	2	2
Kambili	7	U	3	4
Kamdi	5	U	2	3
Kamfeechukwu	12	U	5	7
Kamgharida	10	U	4	6
Kamsiyochukwu	13	U	5	8
Kamsiyonna	10	U	4	6
Kanayochukwu	12	U	5	7
Kandibe	7	U	3	4
Kanyiṅulia	10	U	5	5
Kasarachi	9	U	4	5
Kasiemobi	9	F	5	4
Kelechi	7	U	3	4
Kenechukwu	10	U	4	6
Kenenna	7	U	3	4
Kesandu	7	U	3	4
Kosarachi	9	U	4	5
Kosarachukwu	12	U	5	7
Kosisochukwu	12	U	5	7
Kosoluchukwu	12	U	5	7
Lebechi	7	U	3	4
Lotachi	7	U	3	4
Lotachukwu	10	U	4	6
Lotanna	7	U	3	4
Madufo	6	M	3	3
Maduike	7	M	4	3
Madukwe	7	M	3	4
Makuachukwu	11	U	5	6
Mgbafo	6	F	2	4
Mgbakata	8	U	3	5
Mgbankwo	8	F	2	6
Mgbechikwere	12	U	4	8
Mgbeke	6	F	2	4
Mgbenka	7	U	2	5
Mgborie	7	F	3	4
Mkpa	4	M	1	3
Mkpauba	7	U	3	4
Mkpurumma	9	F	3	6
Mmachukwu	9	F	3	6
Mmaduabuchi	11	U	5	6
Mmadubuike	10	M	5	5
Mmadukaejikasia	15	M	8	7
Mmadukejiaga	12	M	6	6
Mmamma	6	F	2	4
Mmasichi	8	F	3	5
Mmasichukwu	11	U	4	7
Mmasinachi	10	F	4	6
Mmeremikwu	10	U	4	6
Mmereole	8	U	4	4
Mmerichukwu	11	U	4	7
Mmesomachukwu	13	U	5	8
Motanya	7	U	3	4
Munachimso	10	U	4	6
Muonwetalu	10	M	5	5
Muonyelu	8	M	4	4
Muorah	6	M	3	3
Nchedochukwu	12	F	4	8
Nchekwube	9	U	3	6
Nchetachukwu	12	F	4	8
Ndaulo	6	U	3	3
Ndidiamaka	10	F	5	5
Ndimele	7	U	3	4
Ndirika	7	F	3	4
Ndochukwu	9	U	3	6
Ndubeze	7	M	3	4
Ndubuisi	8	M	4	4
Ndudirah	8	U	3	5
Ndukaku	7	M	3	4
Ndukwo	6	U	2	4
Nebolisa	8	M	4	4
Nesochi	7	U	3	4
Ngam	4	U	1	3
Ngene	5	M	2	3
Ngesina	7	F	3	4
Ngozichinyere	13	F	5	8
Ngozichukwu	11	F	4	7
Ngozika	7	F	3	4
Ngwakowe	8	U	3	5
Nina	4	U	2	2
Njideka	7	F	3	4
Nkama	5	U	2	3
Nkasiobi	8	U	4	4
Nkechinyereonye	15	F	6	9
Nkechituru	10	F	4	6
Nkediniruka	11	F	5	6
Nkemdirim	9	F	3	6
Nkemjika	8	U	3	5
Nkeonye	7	F	3	4
Nkirika	7	F	3	4
Nkolika	7	F	3	4
Nkwoama	7	U	3	4
Nlemadim	8	U	3	5
Nmutamaka	9	U	4	5
Nnabuchi	8	M	3	5
Nnabuikem	9	M	4	5
Nnachi	6	M	2	4
Nnaemeka	8	M	4	4
Nnaemezia	9	M	5	4
Nnagoziri	9	U	4	5
Nnajofor	8	M	3	5
Nnakee	6	F	3	3
Nnamabia	8	M	4	4
Nnamdi	6	M	2	4
Nnanna	6	M	2	4
Nneamaka	8	F	4	4
Nnebuife	8	F	4	4
Nnedimma	8	F	3	5
Nneji	5	U	2	3
Nneka	5	F	2	3
Nnenna	6	F	2	4
Nnennaya	8	F	3	5
Nneoma	6	F	3	3
Nnonyelum	9	F	3	6
Nnorom	6	U	2	4
Nnuaku	6	F	3	3
Nodebechukwu	12	U	5	7
Nwabiaranekeya	14	U	7	7
Nwabuaku	8	F	4	4
Nwabudike	9	M	4	5
Nwabueze	8	M	4	4
Nwabufo	7	M	3	4
Nwabugo	7	U	3	4
Nwabugwu	8	U	3	5
Nwabuikwu	9	U	4	5
Nwabuisi	8	U	4	4
Nwabundo	8	F	3	5
Nwabunwanne	11	M	4	7
Nwabuogor	9	U	4	5
Nwabuona	8	U	4	4
Nwaburu	7	U	3	4
Nwachinemere	12	M	5	7
Nwachukwu	9	M	3	6
Nwadika	7	U	3	4
Nwadike	7	M	3	4
Nwadiogwa	9	U	4	5
Nwadiradi	9	U	4	5
Nwadiuto	8	U	4	4
Nwaele	6	M	3	3
Nwairo	6	U	3	3
Nwaji	5	U	2	3
Nwakaego	8	F	4	4
Nwakaibie	9	M	5	4
Nwakaku	7	U	3	4
Nwakamma	8	U	3	5
Nwakonuilo	10	U	5	5
Nwamaka	7	F	3	4
Nwamuo	6	M	3	3
Nwaneri	7	M	3	4
Nwanezi	7	U	3	4
Nwangwu	7	M	2	5
Nwankwo	7	M	2	5
Nwanneka	8	F	3	5
Nwannem	7	U	2	5
Nwanolue	8	U	4	4
Nwanyibuife	11	F	5	6
Nwaoche	7	U	3	4
Nwaolisa	8	M	4	4
Nwasinachi	10	U	4	6
Nwatoka	7	U	3	4
Nweke	5	M	2	3
Nwiba	5	F	2	3
Nwigwe	6	M	2	4
Nwinya	6	M	2	4
Nwokeafor	9	M	4	5
Nwokedi	7	M	3	4
Nwokediegwu	11	M	5	6
Nwokeukwu	9	M	4	5
Nwolisa	7	M	3	4
Nworah	6	M	2	4
Nworie	6	M	3	3
Nwoye	5	M	2	3
Nwuka	5	F	2	3
Nzubechukwu	11	U	4	7
Obasiaruka	10	U	6	4
Obasiechekwa	12	U	6	6
Obasieloka	10	U	6	4
Obasiemeka	10	U	6	4
Oberekpe	8	U	4	4
Obi	3	M	2	1
Obiadi	6	M	4	2
Obiageli	8	F	5	3
Obiahu	6	M	4	2
Obiajulu	8	M	5	3
Obialo	6	F	4	2
Obialunamma	11	F	6	5
Obiamaka	8	F	5	3
Obianeze	8	F	5	3
Obiangeriaku	12	F	7	5
Obianujunwa	11	F	6	5
Obidike	7	M	4	3
Obidimaru	9	U	5	4
Obiefuna	8	M	5	3
Obigwe	6	M	3	3
Obilo	5	U	3	2
Obimnaetochukwu	15	U	7	8
Obinna	6	M	3	3
Obinwa	6	M	3	3
Obioha	6	M	4	2
Obioma	6	M	4	2
Obiora	6	M	4	2
Obulezi	7	U	4	3
Obumneke	8	U	4	4
Obumneme	8	U	4	4
Ochiabuto	9	U	5	4
Ochomma	7	U	3	4
Odega	5	U	3	2
Odigo	5	U	3	2
Odilichukwu	11	U	5	6
Odimegwu	8	M	4	4
Odimnobi	8	F	4	4
Odinakachi	10	U	5	5
Odinakachukwu	13	U	6	7
Odinakolisa	11	U	6	5
Odinkemma	9	F	4	5
Odirachukwumma	14	U	6	8
Odiukonamba	11	F	6	5
Odo	3	M	2	1
Ododom	6	F	3	3
Odoemena	8	U	5	3
Odoziaku	8	F	5	3
Odum	4	M	2	2
Oduta	5	U	3	2
Ofuchi	6	F	3	3
Ofunneka	8	F	4	4
Ogadimma	8	U	4	4
Ogbenyeanu	10	F	5	5
Ogbogu	6	M	3	3
Ogbonnaya	9	M	4	5
Ogbu	4	M	2	2
Ogechi	6	F	3	3
Ogechimere	10	U	5	5
Ogechukwu	9	U	4	5
Ogochimelu	10	U	5	5
Ogochukwu	9	U	4	5
Ogodo	5	F	3	2
Ogomegbunam	11	U	5	6
Ogonna	6	U	3	3
Oguchi	6	U	3	3
Oguguo	6	U	4	2
Oguike	6	M	4	2
Ogwudile	8	M	4	4
Ohakwe	6	M	3	3
Ohashiebula	11	U	6	5
Ojichukwuka	11	U	5	6
Ojiugo	6	F	4	2
Okafor	6	M	3	3
Okechukwu	9	M	4	5
Okeke	5	M	3	2
Okereke	7	M	4	3
Okezie	6	M	4	2
Okikechukwu	11	U	5	6
Okonkwo	7	M	3	4
Okoro	5	M	3	2
Okoroafor	9	M	5	4
Okoye	5	M	3	2
Okpala	6	M	3	3
Okpara	6	M	3	3
Okubuiro	8	U	5	3
Okunwa	6	U	3	3
Okwuchi	7	U	3	4
Okwuchukwu	10	U	4	6
Okwudiri	8	M	4	4
Okwujinri	9	M	4	5
Okwukwe	7	F	3	4
Okwurulozo	10	M	5	5
Olachi	6	F	3	3
Olachukwu	9	F	4	5
Olaedo	6	F	4	2
Olamma	6	F	3	3
Olileanya	9	U	5	4
Olisaeloka	10	M	6	4
Olisaemeka	10	M	6	4
Oluchi	6	F	3	3
Oluchukwu	9	F	4	5
Oluebubechukwu	14	U	7	7
Oluomachi	9	F	5	4
Oluomachukwu	12	F	6	6
Omasirichi	10	U	5	5
Omenyi	6	U	3	3
Omesie	6	U	4	2
Omimichukwu	11	U	5	6
Ominyi	6	M	3	3
Onaedo	6	F	4	2
Onam	4	F	2	2
Onele	5	U	3	2
Onochie	7	M	4	3
Onu	3	M	2	1
Onuabuchi	9	U	5	4
Onuawuchi	9	U	5	4
Onuchukwu	9	U	4	5
Onuejibiriaku	13	U	8	5
Onuekwusi	9	U	5	4
Onukwo	6	U	3	3
Onumonu	7	M	4	3
Onunaka	7	U	4	3
Oṅusinachi	10	U	5	5
Onusoreze	9	M	5	4
Onuwa	5	U	3	2
Onwe	4	U	2	2
Onyebuchi	9	M	4	5
Onyedikachi	11	U	5	6
Onyedikachukwu	14	U	6	8
Onyegbula	9	U	4	5
Onyegecha	9	U	4	5
Onyejerebechi	13	U	6	7
Onyejuruchi	11	U	5	6
Onyekachi	9	U	4	5
Onyekachukwu	12	U	5	7
Onyekaozuru	11	U	6	5
Onyekeleihem	12	M	6	6
Onyekwelu	9	M	4	5
Onyekwere	9	M	4	5
Onyemaelu	9	U	5	4
Onyemaobi	9	U	5	4
Onyemauchechi	13	U	6	7
Onyemauchechukwu	16	U	7	9
Onyemauwa	9	U	5	4
Onyencho	8	U	3	5
Onyenyeaka	10	M	5	5
Onyinyechi	10	F	4	6
Onyinyechukwu	13	F	5	8
Opara	5	M	3	2
Orahachi	8	U	4	4
Orajimetochukwu	15	U	7	8
Orakwue	7	M	4	3
Oriaku	6	F	4	2
Orji	4	M	2	2
Osinachi	8	U	4	4
Osinachukwu	11	U	5	6
Ositadimma	10	M	5	5
Osochiegbu	10	U	5	5
Osorachukwu	11	U	5	6
Osuofia	7	M	5	2
Otisi	5	U	3	2
Otitodilinna	12	U	6	6
Otitodirichukwu	15	U	7	8
Otubelu	7	M	4	3
Otubom	6	M	3	3
Otunneka	8	F	4	4
Oyediya	7	U	4	3
Oyooyonwanyi	12	F	6	6
Ozichi	6	U	3	3
Ozinna	6	M	3	3
Ozioma	6	U	4	2
Ozobia	6	U	4	2
Ozoechina	9	U	5	4
Ozoemena	8	U	5	3
Ozoude	6	M	4	2
Ozuruonye	9	U	5	4
Rapuluchukwu	12	U	5	7
Rapuruchi	9	U	4	5
Sochikaima	10	U	5	5
Sochima	7	U	3	4
Sochimaobim	11	U	5	6
Sochinenye	10	U	4	6
Sochukwunazam	13	U	5	8
Soluzochukwu	12	U	5	7
Somadina	8	F	4	4
Somtochukwu	11	U	4	7
Sopuruchi	9	U	4	5
Sopuruchukwu	12	U	5	7
Soromtonna	10	U	4	6
Soromunnadi	11	M	5	6
Sorumkenechukwu	15	F	6	9
Sosochukwu	10	U	4	6
Tabugbo	7	M	3	4
Tobenna	7	U	3	4
Tochukwu	8	U	3	5
Tukwasichukwuobi	16	U	7	9
Ubakamma	8	M	4	4
Ubani	5	U	3	2
Ubanwa	6	U	3	3
Ubochioma	9	F	5	4
Uchechi	7	U	3	4
Uchechukwu	10	U	4	6
Uchendu	7	U	3	4
Uchenna	7	U	3	4
Ucheoma	7	U	4	3
Ucheoma	7	U	4	3
Ucheonwu	8	U	4	4
Ude	3	M	2	1
Udeada	6	F	4	2
Udechukwu	9	U	4	5
Udeoku	6	F	4	2
Udochi	6	U	3	3
Udochukwuka	11	U	5	6
Udodi	5	U	3	2
Udodirim	8	U	4	4
Udoka	5	U	3	2
Udokamma	8	U	4	4
Udubichi	8	U	4	4
Udugi	5	F	3	2
Uduma	5	M	3	2
Udumma	6	F	3	3
Ufuoma	6	F	4	2
Ugboaku	7	F	4	3
Ugbor	5	M	2	3
Ugeanugo	8	U	5	3
Ugelo	5	U	3	2
Ugeruomba	9	U	5	4
Ugochi	6	F	3	3
Ugochinyere	11	F	5	6
Ugochukwu	9	M	4	5
Ugomma	6	F	3	3
Ugonna	6	M	3	3
Ugonne	6	F	3	3
Ugorji	6	M	3	3
Ugwu	4	M	2	2
Ugwueze	7	M	4	3
Ujalli	6	M	3	3
Uka	3	U	2	1
Ukabundu	8	U	4	4
Ukachukwu	9	M	4	5
Ukaejiofo	9	M	6	3
Ukamaka	7	F	4	3
Ukaodo	6	U	4	2
Ukeachu	7	U	4	3
Ukeegbu	7	U	4	3
Ukomma	6	F	3	3
Ukonwa	6	F	3	3
Ukpaanyi	8	U	4	4
Ukpabi	6	M	3	3
Ukpai	5	M	3	2
Ukwunna	7	U	3	4
Uloaku	6	F	4	2
Uloka	5	U	3	2
Uloma	5	F	3	2
Umealo	6	U	4	2
Umeanom	7	U	4	3
Uneude	6	U	4	2
Unoka	5	U	3	2
Urenna	6	F	3	3
Urunwa	6	F	3	3
Usochi	6	U	3	3
Utochi	6	U	3	3
Utodinachi	10	U	5	5
Uwabunkeonye	12	U	6	6
Uwaezuoke	9	M	6	3
Uwakwe	6	M	3	3
Uwaoma	6	F	4	2
Uzoamaka	8	F	5	3
Uzochi	6	U	3	3
Uzochukwu	9	M	4	5
Uzodimma	8	M	4	4
Uzoechie	8	M	5	3
Uzoechina	9	U	5	4
Uzoezi	6	M	4	2
Uzoka	5	U	3	2
Uzondu	6	U	3	3
Wobidike	8	M	4	4
Yagazie	7	U	4	3
Yobachi	7	U	3	4
Yobanna	7	U	3	4
Zelunjo	7	U	3	4
Zerenyi	7	U	3	4
Zieozichi	9	U	5	4
Zikorammachukwu	15	U	6	9
Zikoranachidimma	16	U	7	9
Zikoranaudodimma	16	U	8	8
Zikoranibuchi	13	U	6	7
Zikoranibuchukwu	16	U	7	9
Zimako	6	U	3	3
Zimifenna	9	U	4	5
Zimuzonna	9	U	4	5
