# Supplementary material for: Personal name in Igbo Culture: A dataset on randomly selected personal names and their statistical analysis
Source: Data Brief. 2017 Sep 1;15:72–80. doi: 10.1016/j.dib.2017.08.045 (PMC5612788; doi:10.1016/j.dib.2017.08.045)
Supplement: Supplementary file 3 — Supplementary material [file mmc3.xlsx]

## Sheet: Sheet1
	a	b	c	d	e	f	g	h	i	j	k	l	m	n	ṅ	o	p	r	s	t	u	v	w	y	z	Vowels	Consonants	Total	ch	gb	gh	gw	kp	kw	nw	ny	sh
abananobi	3	2	0	0	0	0	0	0	1	0	0	0	0	2	0	1	0	0	0	0	0	0	0	0	0	5	4	9	0	0	0	0	0	0	0	0	0
abazu	2	1	0	0	0	0	0	0	0	0	0	0	0	0	0	0	0	0	0	0	1	0	0	0	1	3	2	5	0	0	0	0	0	0	0	0	0
adachukwu	2	0	1	1	0	0	0	1	0	0	1	0	0	0	0	0	0	0	0	0	2	0	1	0	0	4	5	9	1	0	0	0	0	1	0	0	0
adadioramma	4	0	0	2	0	0	0	0	1	0	0	0	2	0	0	1	0	1	0	0	0	0	0	0	0	6	5	11	0	0	0	0	0	0	0	0	0
adaego	2	0	0	1	1	0	1	0	0	0	0	0	0	0	0	1	0	0	0	0	0	0	0	0	0	4	2	6	0	0	0	0	0	0	0	0	0
adaeze	2	0	0	1	2	0	0	0	0	0	0	0	0	0	0	0	0	0	0	0	0	0	0	0	1	4	2	6	0	0	0	0	0	0	0	0	0
adaiba	3	1	0	1	0	0	0	0	1	0	0	0	0	0	0	0	0	0	0	0	0	0	0	0	0	4	2	6	0	0	0	0	0	0	0	0	0
adaku	2	0	0	1	0	0	0	0	0	0	1	0	0	0	0	0	0	0	0	0	1	0	0	0	0	3	2	5	0	0	0	0	0	0	0	0	0
adamaka	4	0	0	1	0	0	0	0	0	0	1	0	1	0	0	0	0	0	0	0	0	0	0	0	0	4	3	7	0	0	0	0	0	0	0	0	0
adamma	3	0	0	1	0	0	0	0	0	0	0	0	2	0	0	0	0	0	0	0	0	0	0	0	0	3	3	6	0	0	0	0	0	0	0	0	0
adannaya	4	0	0	1	0	0	0	0	0	0	0	0	0	2	0	0	0	0	0	0	0	0	0	1	0	4	4	8	0	0	0	0	0	0	0	0	0
adanne	2	0	0	1	1	0	0	0	0	0	0	0	0	2	0	0	0	0	0	0	0	0	0	0	0	3	3	6	0	0	0	0	0	0	0	0	0
adaobi	2	1	0	1	0	0	0	0	1	0	0	0	0	0	0	1	0	0	0	0	0	0	0	0	0	4	2	6	0	0	0	0	0	0	0	0	0
adaogu	2	0	0	1	0	0	1	0	0	0	0	0	0	0	0	1	0	0	0	0	1	0	0	0	0	4	2	6	0	0	0	0	0	0	0	0	0
adaolisa	3	0	0	1	0	0	0	0	1	0	0	1	0	0	0	1	0	0	1	0	0	0	0	0	0	5	3	8	0	0	0	0	0	0	0	0	0
adaugo	2	0	0	1	0	0	1	0	0	0	0	0	0	0	0	1	0	0	0	0	1	0	0	0	0	4	2	6	0	0	0	0	0	0	0	0	0
adauke	2	0	0	1	1	0	0	0	0	0	1	0	0	0	0	0	0	0	0	0	1	0	0	0	0	4	2	6	0	0	0	0	0	0	0	0	0
adaure	2	0	0	1	1	0	0	0	0	0	0	0	0	0	0	0	0	1	0	0	1	0	0	0	0	4	2	6	0	0	0	0	0	0	0	0	0
adigwe	1	0	0	1	1	0	1	0	1	0	0	0	0	0	0	0	0	0	0	0	0	0	1	0	0	3	3	6	0	0	0	1	0	0	0	0	0
adikachere	2	0	1	1	2	0	0	1	1	0	1	0	0	0	0	0	0	1	0	0	0	0	0	0	0	5	5	10	1	0	0	0	0	0	0	0	0
adile	1	0	0	1	1	0	0	0	1	0	0	1	0	0	0	0	0	0	0	0	0	0	0	0	0	3	2	5	0	0	0	0	0	0	0	0	0
adimchinobi	1	1	1	1	0	0	0	1	3	0	0	0	1	1	0	1	0	0	0	0	0	0	0	0	0	5	6	11	1	0	0	0	0	0	0	0	0
adinimchukwu	1	0	1	1	0	0	0	1	2	0	1	0	1	1	0	0	0	0	0	0	2	0	1	0	0	5	7	12	1	0	0	0	0	1	0	0	0
adizue	1	0	0	1	1	0	0	0	1	0	0	0	0	0	0	0	0	0	0	0	1	0	0	0	1	4	2	6	0	0	0	0	0	0	0	0	0
afamdi	2	0	0	1	0	1	0	0	1	0	0	0	1	0	0	0	0	0	0	0	0	0	0	0	0	3	3	6	0	0	0	0	0	0	0	0	0
afamefuna	3	0	0	0	1	2	0	0	0	0	0	0	1	1	0	0	0	0	0	0	1	0	0	0	0	5	4	9	0	0	0	0	0	0	0	0	0
afomachukwu	2	0	1	0	0	1	0	1	0	0	1	0	1	0	0	1	0	0	0	0	2	0	1	0	0	5	6	11	1	0	0	0	0	1	0	0	0
afuluagu	2	0	0	0	0	1	1	0	0	0	0	1	0	0	0	0	0	0	0	0	3	0	0	0	0	5	3	8	0	0	0	0	0	0	0	0	0
afuluenuanya	3	0	0	0	1	1	0	0	0	0	0	1	0	2	0	0	0	0	0	0	3	0	0	1	0	7	5	12	0	0	0	0	0	0	0	1	0
afunwaelotenna	3	0	0	0	2	1	0	0	0	0	0	1	0	3	0	1	0	0	0	1	1	0	1	0	0	7	7	14	0	0	0	0	0	0	1	0	0
agaegbumegbu	2	2	0	0	2	0	3	0	0	0	0	0	1	0	0	0	0	0	0	0	2	0	0	0	0	6	6	12	0	2	0	0	0	0	0	0	0
agbo	1	1	0	0	0	0	1	0	0	0	0	0	0	0	0	1	0	0	0	0	0	0	0	0	0	2	2	4	0	1	0	0	0	0	0	0	0
agbomma	2	1	0	0	0	0	1	0	0	0	0	0	2	0	0	1	0	0	0	0	0	0	0	0	0	3	4	7	0	1	0	0	0	0	0	0	0
agbooidu	1	1	0	1	0	0	1	0	1	0	0	0	0	0	0	2	0	0	0	0	1	0	0	0	0	5	3	8	0	1	0	0	0	0	0	0	0
agochukwu	1	0	1	0	0	0	1	1	0	0	1	0	0	0	0	1	0	0	0	0	2	0	1	0	0	4	5	9	1	0	0	0	0	1	0	0	0
aguha	2	0	0	0	0	0	1	1	0	0	0	0	0	0	0	0	0	0	0	0	1	0	0	0	0	3	2	5	0	0	0	0	0	0	0	0	0
agumba	2	1	0	0	0	0	1	0	0	0	0	0	1	0	0	0	0	0	0	0	1	0	0	0	0	3	3	6	0	0	0	0	0	0	0	0	0
agwu	1	0	0	0	0	0	1	0	0	0	0	0	0	0	0	0	0	0	0	0	1	0	1	0	0	2	2	4	0	0	0	1	0	0	0	0	0
ahamefula	3	0	0	0	1	1	0	1	0	0	0	1	1	0	0	0	0	0	0	0	1	0	0	0	0	5	4	9	0	0	0	0	0	0	0	0	0
ahanna	3	0	0	0	0	0	0	1	0	0	0	0	0	2	0	0	0	0	0	0	0	0	0	0	0	3	3	6	0	0	0	0	0	0	0	0	0
ahudiya	2	0	0	1	0	0	0	1	1	0	0	0	0	0	0	0	0	0	0	0	1	0	0	1	0	4	3	7	0	0	0	0	0	0	0	0	0
ahume	1	0	0	0	1	0	0	1	0	0	0	0	1	0	0	0	0	0	0	0	1	0	0	0	0	3	2	5	0	0	0	0	0	0	0	0	0
ahumonye	1	0	0	0	1	0	0	1	0	0	0	0	1	1	0	1	0	0	0	0	1	0	0	1	0	4	4	8	0	0	0	0	0	0	0	1	0
ahunna	2	0	0	0	0	0	0	1	0	0	0	0	0	2	0	0	0	0	0	0	1	0	0	0	0	3	3	6	0	0	0	0	0	0	0	0	0
ajakifa	3	0	0	0	0	1	0	0	1	1	1	0	0	0	0	0	0	0	0	0	0	0	0	0	0	4	3	7	0	0	0	0	0	0	0	0	0
ajuluchukwu	1	0	1	0	0	0	0	1	0	1	1	1	0	0	0	0	0	0	0	0	4	0	1	0	0	5	6	11	1	0	0	0	0	1	0	0	0
ajuruchi	1	0	1	0	0	0	0	1	1	1	0	0	0	0	0	0	0	1	0	0	2	0	0	0	0	4	4	8	1	0	0	0	0	0	0	0	0
ajuzuego	1	0	0	0	1	0	1	0	0	1	0	0	0	0	0	1	0	0	0	0	2	0	0	0	1	5	3	8	0	0	0	0	0	0	0	0	0
akachi	2	0	1	0	0	0	0	1	1	0	1	0	0	0	0	0	0	0	0	0	0	0	0	0	0	3	3	6	1	0	0	0	0	0	0	0	0
akachidera	3	0	1	1	1	0	0	1	1	0	1	0	0	0	0	0	0	1	0	0	0	0	0	0	0	5	5	10	1	0	0	0	0	0	0	0	0
akachijim	2	0	1	0	0	0	0	1	2	1	1	0	1	0	0	0	0	0	0	0	0	0	0	0	0	4	5	9	1	0	0	0	0	0	0	0	0
akachukwu	2	0	1	0	0	0	0	1	0	0	2	0	0	0	0	0	0	0	0	0	2	0	1	0	0	4	5	9	1	0	0	0	0	1	0	0	0
akajiaku	3	0	0	0	0	0	0	0	1	1	2	0	0	0	0	0	0	0	0	0	1	0	0	0	0	5	3	8	0	0	0	0	0	0	0	0	0
akanu	2	0	0	0	0	0	0	0	0	0	1	0	0	1	0	0	0	0	0	0	1	0	0	0	0	3	2	5	0	0	0	0	0	0	0	0	0
akaolisa	3	0	0	0	0	0	0	0	1	0	1	1	0	0	0	1	0	0	1	0	0	0	0	0	0	5	3	8	0	0	0	0	0	0	0	0	0
akarachi	3	0	1	0	0	0	0	1	1	0	1	0	0	0	0	0	0	1	0	0	0	0	0	0	0	4	4	8	1	0	0	0	0	0	0	0	0
akobundu	1	1	0	1	0	0	0	0	0	0	1	0	0	1	0	1	0	0	0	0	2	0	0	0	0	4	4	8	0	0	0	0	0	0	0	0	0
akuabata	4	1	0	0	0	0	0	0	0	0	1	0	0	0	0	0	0	0	0	1	1	0	0	0	0	5	3	8	0	0	0	0	0	0	0	0	0
akuabia	3	1	0	0	0	0	0	0	1	0	1	0	0	0	0	0	0	0	0	0	1	0	0	0	0	5	2	7	0	0	0	0	0	0	0	0	0
akuada	3	0	0	1	0	0	0	0	0	0	1	0	0	0	0	0	0	0	0	0	1	0	0	0	0	4	2	6	0	0	0	0	0	0	0	0	0
akualo	2	0	0	0	0	0	0	0	0	0	1	1	0	0	0	1	0	0	0	0	1	0	0	0	0	4	2	6	0	0	0	0	0	0	0	0	0
akubata	3	1	0	0	0	0	0	0	0	0	1	0	0	0	0	0	0	0	0	1	1	0	0	0	0	4	3	7	0	0	0	0	0	0	0	0	0
akubuilo	1	1	0	0	0	0	0	0	1	0	1	1	0	0	0	1	0	0	0	0	2	0	0	0	0	5	3	8	0	0	0	0	0	0	0	0	0
akuchi	1	0	1	0	0	0	0	1	1	0	1	0	0	0	0	0	0	0	0	0	1	0	0	0	0	3	3	6	1	0	0	0	0	0	0	0	0
akuchie	1	0	1	0	1	0	0	1	1	0	1	0	0	0	0	0	0	0	0	0	1	0	0	0	0	4	3	7	1	0	0	0	0	0	0	0	0
akudinma	2	0	0	1	0	0	0	0	1	0	1	0	1	1	0	0	0	0	0	0	1	0	0	0	0	4	4	8	0	0	0	0	0	0	0	0	0
akudo	1	0	0	1	0	0	0	0	0	0	1	0	0	0	0	1	0	0	0	0	1	0	0	0	0	3	2	5	0	0	0	0	0	0	0	0	0
akukalia	3	0	0	0	0	0	0	0	1	0	2	1	0	0	0	0	0	0	0	0	1	0	0	0	0	5	3	8	0	0	0	0	0	0	0	0	0
akukwe	1	0	0	0	1	0	0	0	0	0	2	0	0	0	0	0	0	0	0	0	1	0	1	0	0	3	3	6	0	0	0	0	0	1	0	0	0
akumjeli	1	0	0	0	1	0	0	0	1	1	1	1	1	0	0	0	0	0	0	0	1	0	0	0	0	4	4	8	0	0	0	0	0	0	0	0	0
akunaedozi	2	0	0	1	1	0	0	0	1	0	1	0	0	1	0	1	0	0	0	0	1	0	0	0	1	6	4	10	0	0	0	0	0	0	0	0	0
akunna	2	0	0	0	0	0	0	0	0	0	1	0	0	2	0	0	0	0	0	0	1	0	0	0	0	3	3	6	0	0	0	0	0	0	0	0	0
akuoma	2	0	0	0	0	0	0	0	0	0	1	0	1	0	0	1	0	0	0	0	1	0	0	0	0	4	2	6	0	0	0	0	0	0	0	0	0
akurueulo	1	0	0	0	1	0	0	0	0	0	1	1	0	0	0	1	0	1	0	0	3	0	0	0	0	6	3	9	0	0	0	0	0	0	0	0	0
akwaugo	2	0	0	0	0	0	1	0	0	0	1	0	0	0	0	1	0	0	0	0	1	0	1	0	0	4	3	7	0	0	0	0	0	1	0	0	0
akwugo	1	0	0	0	0	0	1	0	0	0	1	0	0	0	0	1	0	0	0	0	1	0	1	0	0	3	3	6	0	0	0	0	0	1	0	0	0
alabiko	2	1	0	0	0	0	0	0	1	0	1	1	0	0	0	1	0	0	0	0	0	0	0	0	0	4	3	7	0	0	0	0	0	0	0	0	0
alisichukwu	1	0	1	0	0	0	0	1	2	0	1	1	0	0	0	0	0	0	1	0	2	0	1	0	0	5	6	11	1	0	0	0	0	1	0	0	0
alozie	1	0	0	0	1	0	0	0	1	0	0	1	0	0	0	1	0	0	0	0	0	0	0	0	1	4	2	6	0	0	0	0	0	0	0	0	0
amadi	2	0	0	1	0	0	0	0	1	0	0	0	1	0	0	0	0	0	0	0	0	0	0	0	0	3	2	5	0	0	0	0	0	0	0	0	0
amaechi	2	0	1	0	1	0	0	1	1	0	0	0	1	0	0	0	0	0	0	0	0	0	0	0	0	4	3	7	1	0	0	0	0	0	0	0	0
amaefule	2	0	0	0	2	1	0	0	0	0	0	1	1	0	0	0	0	0	0	0	1	0	0	0	0	5	3	8	0	0	0	0	0	0	0	0	0
amanna	3	0	0	0	0	0	0	0	0	0	0	0	1	2	0	0	0	0	0	0	0	0	0	0	0	3	3	6	0	0	0	0	0	0	0	0	0
amanze	2	0	0	0	1	0	0	0	0	0	0	0	1	1	0	0	0	0	0	0	0	0	0	0	1	3	3	6	0	0	0	0	0	0	0	0	0
amaogechukwu	2	0	1	0	1	0	1	1	0	0	1	0	1	0	0	1	0	0	0	0	2	0	1	0	0	6	6	12	1	0	0	0	0	1	0	0	0
amarachi	3	0	1	0	0	0	0	1	1	0	0	0	1	0	0	0	0	1	0	0	0	0	0	0	0	4	4	8	1	0	0	0	0	0	0	0	0
amarachukwu	3	0	1	0	0	0	0	1	0	0	1	0	1	0	0	0	0	1	0	0	2	0	1	0	0	5	6	11	1	0	0	0	0	1	0	0	0
amauche	2	0	1	0	1	0	0	1	0	0	0	0	1	0	0	0	0	0	0	0	1	0	0	0	0	4	3	7	1	0	0	0	0	0	0	0	0
amuchekwa	2	0	1	0	1	0	0	1	0	0	1	0	1	0	0	0	0	0	0	0	1	0	1	0	0	4	5	9	1	0	0	0	0	1	0	0	0
amutaobielo	2	1	0	0	1	0	0	0	1	0	0	1	1	0	0	2	0	0	0	1	1	0	0	0	0	7	4	11	0	0	0	0	0	0	0	0	0
anaechelu	2	0	1	0	2	0	0	1	0	0	0	1	0	1	0	0	0	0	0	0	1	0	0	0	0	5	4	9	1	0	0	0	0	0	0	0	0
anaelechi	2	0	1	0	2	0	0	1	1	0	0	1	0	1	0	0	0	0	0	0	0	0	0	0	0	5	4	9	1	0	0	0	0	0	0	0	0
anaemeka	3	0	0	0	2	0	0	0	0	0	1	0	1	1	0	0	0	0	0	0	0	0	0	0	0	5	3	8	0	0	0	0	0	0	0	0	0
anayochukwu	2	0	1	0	0	0	0	1	0	0	1	0	0	1	0	1	0	0	0	0	2	0	1	1	0	5	6	11	1	0	0	0	0	1	0	0	0
anenechi	1	0	1	0	2	0	0	1	1	0	0	0	0	2	0	0	0	0	0	0	0	0	0	0	0	4	4	8	1	0	0	0	0	0	0	0	0
anenechukwu	1	0	1	0	2	0	0	1	0	0	1	0	0	2	0	0	0	0	0	0	2	0	1	0	0	5	6	11	1	0	0	0	0	1	0	0	0
anezionwu	1	0	0	0	1	0	0	0	1	0	0	0	0	2	0	1	0	0	0	0	1	0	1	0	1	5	4	9	0	0	0	0	0	0	1	0	0
aniche	1	0	1	0	1	0	0	1	1	0	0	0	0	1	0	0	0	0	0	0	0	0	0	0	0	3	3	6	1	0	0	0	0	0	0	0	0
anohuoke	1	0	0	0	1	0	0	1	0	0	1	0	0	1	0	2	0	0	0	0	1	0	0	0	0	5	3	8	0	0	0	0	0	0	0	0	0
anokwuluchi	1	0	1	0	0	0	0	1	1	0	1	1	0	1	0	1	0	0	0	0	2	0	1	0	0	5	6	11	1	0	0	0	0	1	0	0	0
anolibe	1	1	0	0	1	0	0	0	1	0	0	1	0	1	0	1	0	0	0	0	0	0	0	0	0	4	3	7	0	0	0	0	0	0	0	0	0
anonime	1	0	0	0	1	0	0	0	1	0	0	0	1	2	0	1	0	0	0	0	0	0	0	0	0	4	3	7	0	0	0	0	0	0	0	0	0
aṅulika	2	0	0	0	0	0	0	0	1	0	1	1	0	0	1	0	0	0	0	0	1	0	0	0	0	4	3	7	0	0	0	0	0	0	0	0	0
anwulika	2	0	0	0	0	0	0	0	1	0	1	1	0	1	0	0	0	0	0	0	1	0	1	0	0	4	4	8	0	0	0	0	0	0	1	0	0
anyanechi	2	0	1	0	1	0	0	1	1	0	0	0	0	2	0	0	0	0	0	0	0	0	0	1	0	4	5	9	1	0	0	0	0	0	0	1	0
anyannaka	4	0	0	0	0	0	0	0	0	0	1	0	0	3	0	0	0	0	0	0	0	0	0	1	0	4	5	9	0	0	0	0	0	0	0	1	0
anyikire	1	0	0	0	1	0	0	0	2	0	1	0	0	1	0	0	0	1	0	0	0	0	0	1	0	4	4	8	0	0	0	0	0	0	0	1	0
apakata	4	0	0	0	0	0	0	0	0	0	1	0	0	0	0	0	1	0	0	1	0	0	0	0	0	4	3	7	0	0	0	0	0	0	0	0	0
apunanwu	2	0	0	0	0	0	0	0	0	0	0	0	0	2	0	0	1	0	0	0	2	0	1	0	0	4	4	8	0	0	0	0	0	0	1	0	0
arinzechukwu	1	0	1	0	1	0	0	1	1	0	1	0	0	1	0	0	0	1	0	0	2	0	1	0	1	5	7	12	1	0	0	0	0	1	0	0	0
awa	2	0	0	0	0	0	0	0	0	0	0	0	0	0	0	0	0	0	0	0	0	0	1	0	0	2	1	3	0	0	0	0	0	0	0	0	0
azinna	2	0	0	0	0	0	0	0	1	0	0	0	0	2	0	0	0	0	0	0	0	0	0	0	1	3	3	6	0	0	0	0	0	0	0	0	0
azomgini	1	0	0	0	0	0	1	0	2	0	0	0	1	1	0	1	0	0	0	0	0	0	0	0	1	4	4	8	0	0	0	0	0	0	0	0	0
azubuike	1	1	0	0	1	0	0	0	1	0	1	0	0	0	0	0	0	0	0	0	2	0	0	0	1	5	3	8	0	0	0	0	0	0	0	0	0
azuka	2	0	0	0	0	0	0	0	0	0	1	0	0	0	0	0	0	0	0	0	1	0	0	0	1	3	2	5	0	0	0	0	0	0	0	0	0
azumdiaro	2	0	0	1	0	0	0	0	1	0	0	0	1	0	0	1	0	1	0	0	1	0	0	0	1	5	4	9	0	0	0	0	0	0	0	0	0
azuwuine	1	0	0	0	1	0	0	0	1	0	0	0	0	1	0	0	0	0	0	0	2	0	1	0	1	5	3	8	0	0	0	0	0	0	0	0	0
beluchi	0	1	1	0	1	0	0	1	1	0	0	1	0	0	0	0	0	0	0	0	1	0	0	0	0	3	4	7	1	0	0	0	0	0	0	0	0
binyelum	0	1	0	0	1	0	0	0	1	0	0	1	1	1	0	0	0	0	0	0	1	0	0	1	0	3	5	8	0	0	0	0	0	0	0	1	0
chekwubechukwu	0	1	2	0	2	0	0	2	0	0	2	0	0	0	0	0	0	0	0	0	3	0	2	0	0	5	9	14	2	0	0	0	0	2	0	0	0
cherechi	0	0	2	0	2	0	0	2	1	0	0	0	0	0	0	0	0	1	0	0	0	0	0	0	0	3	5	8	2	0	0	0	0	0	0	0	0
chetachi	1	0	2	0	1	0	0	2	1	0	0	0	0	0	0	0	0	0	0	1	0	0	0	0	0	3	5	8	2	0	0	0	0	0	0	0	0
chiadikaobi	2	1	1	1	0	0	0	1	3	0	1	0	0	0	0	1	0	0	0	0	0	0	0	0	0	6	5	11	1	0	0	0	0	0	0	0	0
chiagozie	1	0	1	0	1	0	1	1	2	0	0	0	0	0	0	1	0	0	0	0	0	0	0	0	1	5	4	9	1	0	0	0	0	0	0	0	0
chiaka	2	0	1	0	0	0	0	1	1	0	1	0	0	0	0	0	0	0	0	0	0	0	0	0	0	3	3	6	1	0	0	0	0	0	0	0	0
chiamaa	3	0	1	0	0	0	0	1	1	0	0	0	1	0	0	0	0	0	0	0	0	0	0	0	0	4	3	7	1	0	0	0	0	0	0	0	0
chiamaka	3	0	1	0	0	0	0	1	1	0	1	0	1	0	0	0	0	0	0	0	0	0	0	0	0	4	4	8	1	0	0	0	0	0	0	0	0
chiasoka	2	0	1	0	0	0	0	1	1	0	1	0	0	0	0	1	0	0	1	0	0	0	0	0	0	4	4	8	1	0	0	0	0	0	0	0	0
chiazam	2	0	1	0	0	0	0	1	1	0	0	0	1	0	0	0	0	0	0	0	0	0	0	0	1	3	4	7	1	0	0	0	0	0	0	0	0
chiazokam	2	0	1	0	0	0	0	1	1	0	1	0	1	0	0	1	0	0	0	0	0	0	0	0	1	4	5	9	1	0	0	0	0	0	0	0	0
chibarameze	2	1	1	0	2	0	0	1	1	0	0	0	1	0	0	0	0	1	0	0	0	0	0	0	1	5	6	11	1	0	0	0	0	0	0	0	0
chibinobim	0	2	1	0	0	0	0	1	3	0	0	0	1	1	0	1	0	0	0	0	0	0	0	0	0	4	6	10	1	0	0	0	0	0	0	0	0
chibudom	0	1	1	1	0	0	0	1	1	0	0	0	1	0	0	1	0	0	0	0	1	0	0	0	0	3	5	8	1	0	0	0	0	0	0	0	0
chibueze	0	1	1	0	2	0	0	1	1	0	0	0	0	0	0	0	0	0	0	0	1	0	0	0	1	4	4	8	1	0	0	0	0	0	0	0	0
chibugom	0	1	1	0	0	0	1	1	1	0	0	0	1	0	0	1	0	0	0	0	1	0	0	0	0	3	5	8	1	0	0	0	0	0	0	0	0
chibuifem	0	1	1	0	1	1	0	1	2	0	0	0	1	0	0	0	0	0	0	0	1	0	0	0	0	4	5	9	1	0	0	0	0	0	0	0	0
chibuike	0	1	1	0	1	0	0	1	2	0	1	0	0	0	0	0	0	0	0	0	1	0	0	0	0	4	4	8	1	0	0	0	0	0	0	0	0
chibuikem	0	1	1	0	1	0	0	1	2	0	1	0	1	0	0	0	0	0	0	0	1	0	0	0	0	4	5	9	1	0	0	0	0	0	0	0	0
chibuisi	0	1	1	0	0	0	0	1	3	0	0	0	0	0	0	0	0	0	1	0	1	0	0	0	0	4	4	8	1	0	0	0	0	0	0	0	0
chibuko	0	1	1	0	0	0	0	1	1	0	1	0	0	0	0	1	0	0	0	0	1	0	0	0	0	3	4	7	1	0	0	0	0	0	0	0	0
chibulie	0	1	1	0	1	0	0	1	2	0	0	1	0	0	0	0	0	0	0	0	1	0	0	0	0	4	4	8	1	0	0	0	0	0	0	0	0
chibundo	0	1	1	1	0	0	0	1	1	0	0	0	0	1	0	1	0	0	0	0	1	0	0	0	0	3	5	8	1	0	0	0	0	0	0	0	0
chibunine	0	1	1	0	1	0	0	1	2	0	0	0	0	2	0	0	0	0	0	0	1	0	0	0	0	4	5	9	1	0	0	0	0	0	0	0	0
chibunkem	0	1	1	0	1	0	0	1	1	0	1	0	1	1	0	0	0	0	0	0	1	0	0	0	0	3	6	9	1	0	0	0	0	0	0	0	0
chibuogwu	0	1	1	0	0	0	1	1	1	0	0	0	0	0	0	1	0	0	0	0	2	0	1	0	0	4	5	9	1	0	0	1	0	0	0	0	0
chibuokem	0	1	1	0	1	0	0	1	1	0	1	0	1	0	0	1	0	0	0	0	1	0	0	0	0	4	5	9	1	0	0	0	0	0	0	0	0
chibuzo	0	1	1	0	0	0	0	1	1	0	0	0	0	0	0	1	0	0	0	0	1	0	0	0	1	3	4	7	1	0	0	0	0	0	0	0	0
chibuzume	0	1	1	0	1	0	0	1	1	0	0	0	1	0	0	0	0	0	0	0	2	0	0	0	1	4	5	9	1	0	0	0	0	0	0	0	0
chidebelu	0	1	1	1	2	0	0	1	1	0	0	1	0	0	0	0	0	0	0	0	1	0	0	0	0	4	5	9	1	0	0	0	0	0	0	0	0
chidera	1	0	1	1	1	0	0	1	1	0	0	0	0	0	0	0	0	1	0	0	0	0	0	0	0	3	4	7	1	0	0	0	0	0	0	0	0
chidi	0	0	1	1	0	0	0	1	2	0	0	0	0	0	0	0	0	0	0	0	0	0	0	0	0	2	3	5	1	0	0	0	0	0	0	0	0
chidiadi	1	0	1	2	0	0	0	1	3	0	0	0	0	0	0	0	0	0	0	0	0	0	0	0	0	4	4	8	1	0	0	0	0	0	0	0	0
chidiebere	0	1	1	1	3	0	0	1	2	0	0	0	0	0	0	0	0	1	0	0	0	0	0	0	0	5	5	10	1	0	0	0	0	0	0	0	0
chidiebube	0	2	1	1	2	0	0	1	2	0	0	0	0	0	0	0	0	0	0	0	1	0	0	0	0	5	5	10	1	0	0	0	0	0	0	0	0
chidiegwu	0	0	1	1	1	0	1	1	2	0	0	0	0	0	0	0	0	0	0	0	1	0	1	0	0	4	5	9	1	0	0	1	0	0	0	0	0
chidike	0	0	1	1	1	0	0	1	2	0	1	0	0	0	0	0	0	0	0	0	0	0	0	0	0	3	4	7	1	0	0	0	0	0	0	0	0
chidimma	1	0	1	1	0	0	0	1	2	0	0	0	2	0	0	0	0	0	0	0	0	0	0	0	0	3	5	8	1	0	0	0	0	0	0	0	0
chidindu	0	0	1	2	0	0	0	1	2	0	0	0	0	1	0	0	0	0	0	0	1	0	0	0	0	3	5	8	1	0	0	0	0	0	0	0	0
chidiogo	0	0	1	1	0	0	1	1	2	0	0	0	0	0	0	2	0	0	0	0	0	0	0	0	0	4	4	8	1	0	0	0	0	0	0	0	0
chidobe	0	1	1	1	1	0	0	1	1	0	0	0	0	0	0	1	0	0	0	0	0	0	0	0	0	3	4	7	1	0	0	0	0	0	0	0	0
chidolue	0	0	1	1	1	0	0	1	1	0	0	1	0	0	0	1	0	0	0	0	1	0	0	0	0	4	4	8	1	0	0	0	0	0	0	0	0
chidozie	0	0	1	1	1	0	0	1	2	0	0	0	0	0	0	1	0	0	0	0	0	0	0	0	1	4	4	8	1	0	0	0	0	0	0	0	0
chidoziri	0	0	1	1	0	0	0	1	3	0	0	0	0	0	0	1	0	1	0	0	0	0	0	0	1	4	5	9	1	0	0	0	0	0	0	0	0
chidube	0	1	1	1	1	0	0	1	1	0	0	0	0	0	0	0	0	0	0	0	1	0	0	0	0	3	4	7	1	0	0	0	0	0	0	0	0
chidubem	0	1	1	1	1	0	0	1	1	0	0	0	1	0	0	0	0	0	0	0	1	0	0	0	0	3	5	8	1	0	0	0	0	0	0	0	0
chidulue	0	0	1	1	1	0	0	1	1	0	0	1	0	0	0	0	0	0	0	0	2	0	0	0	0	4	4	8	1	0	0	0	0	0	0	0	0
chidumaga	2	0	1	1	0	0	1	1	1	0	0	0	1	0	0	0	0	0	0	0	1	0	0	0	0	4	5	9	1	0	0	0	0	0	0	0	0
chidume	0	0	1	1	1	0	0	1	1	0	0	0	1	0	0	0	0	0	0	0	1	0	0	0	0	3	4	7	1	0	0	0	0	0	0	0	0
chidumebi	0	1	1	1	1	0	0	1	2	0	0	0	1	0	0	0	0	0	0	0	1	0	0	0	0	4	5	9	1	0	0	0	0	0	0	0	0
chidumeje	0	0	1	1	2	0	0	1	1	1	0	0	1	0	0	0	0	0	0	0	1	0	0	0	0	4	5	9	1	0	0	0	0	0	0	0	0
chiebuka	1	1	1	0	1	0	0	1	1	0	1	0	0	0	0	0	0	0	0	0	1	0	0	0	0	4	4	8	1	0	0	0	0	0	0	0	0
chiedozego	0	0	1	1	2	0	1	1	1	0	0	0	0	0	0	2	0	0	0	0	0	0	0	0	1	5	5	10	1	0	0	0	0	0	0	0	0
chiege	0	0	1	0	2	0	1	1	1	0	0	0	0	0	0	0	0	0	0	0	0	0	0	0	0	3	3	6	1	0	0	0	0	0	0	0	0
chiejina	1	0	1	0	1	0	0	1	2	1	0	0	0	1	0	0	0	0	0	0	0	0	0	0	0	4	4	8	1	0	0	0	0	0	0	0	0
chiekeziem	0	0	1	0	3	0	0	1	2	0	1	0	1	0	0	0	0	0	0	0	0	0	0	0	1	5	5	10	1	0	0	0	0	0	0	0	0
chiekwugo	0	0	1	0	1	0	1	1	1	0	1	0	0	0	0	1	0	0	0	0	1	0	1	0	0	4	5	9	1	0	0	0	0	1	0	0	0
chielotem	0	0	1	0	2	0	0	1	1	0	0	1	1	0	0	1	0	0	0	1	0	0	0	0	0	4	5	9	1	0	0	0	0	0	0	0	0
chiemeka	1	0	1	0	2	0	0	1	1	0	1	0	1	0	0	0	0	0	0	0	0	0	0	0	0	4	4	8	1	0	0	0	0	0	0	0	0
chiemela	1	0	1	0	2	0	0	1	1	0	0	1	1	0	0	0	0	0	0	0	0	0	0	0	0	4	4	8	1	0	0	0	0	0	0	0	0
chiemelie	0	0	1	0	3	0	0	1	2	0	0	1	1	0	0	0	0	0	0	0	0	0	0	0	0	5	4	9	1	0	0	0	0	0	0	0	0
chiemezikam	1	0	1	0	2	0	0	1	2	0	1	0	2	0	0	0	0	0	0	0	0	0	0	0	1	5	6	11	1	0	0	0	0	0	0	0	0
chiemezue	0	0	1	0	3	0	0	1	1	0	0	0	1	0	0	0	0	0	0	0	1	0	0	0	1	5	4	9	1	0	0	0	0	0	0	0	0
chigbo	0	1	1	0	0	0	1	1	1	0	0	0	0	0	0	1	0	0	0	0	0	0	0	0	0	2	4	6	1	1	0	0	0	0	0	0	0
chigoziem	0	0	1	0	1	0	1	1	2	0	0	0	1	0	0	1	0	0	0	0	0	0	0	0	1	4	5	9	1	0	0	0	0	0	0	0	0
chigozirim	0	0	1	0	0	0	1	1	3	0	0	0	1	0	0	1	0	1	0	0	0	0	0	0	1	4	6	10	1	0	0	0	0	0	0	0	0
chiherebama	2	1	1	0	2	0	0	2	1	0	0	0	1	0	0	0	0	1	0	0	0	0	0	0	0	5	6	11	1	0	0	0	0	0	0	0	0
chijekwu	0	0	1	0	1	0	0	1	1	1	1	0	0	0	0	0	0	0	0	0	1	0	1	0	0	3	5	8	1	0	0	0	0	1	0	0	0
chijindum	0	0	1	1	0	0	0	1	2	1	0	0	1	1	0	0	0	0	0	0	1	0	0	0	0	3	6	9	1	0	0	0	0	0	0	0	0
chijioke	0	0	1	0	1	0	0	1	2	1	1	0	0	0	0	1	0	0	0	0	0	0	0	0	0	4	4	8	1	0	0	0	0	0	0	0	0
chika	1	0	1	0	0	0	0	1	1	0	1	0	0	0	0	0	0	0	0	0	0	0	0	0	0	2	3	5	1	0	0	0	0	0	0	0	0
chikachi	1	0	2	0	0	0	0	2	2	0	1	0	0	0	0	0	0	0	0	0	0	0	0	0	0	3	5	8	2	0	0	0	0	0	0	0	0
chikadibia	2	1	1	1	0	0	0	1	3	0	1	0	0	0	0	0	0	0	0	0	0	0	0	0	0	5	5	10	1	0	0	0	0	0	0	0	0
chikairanyelu	2	0	1	0	1	0	0	1	2	0	1	1	0	1	0	0	0	1	0	0	1	0	0	1	0	6	7	13	1	0	0	0	0	0	0	1	0
chikanso	1	0	1	0	0	0	0	1	1	0	1	0	0	1	0	1	0	0	1	0	0	0	0	0	0	3	5	8	1	0	0	0	0	0	0	0	0
chikanyima	2	0	1	0	0	0	0	1	2	0	1	0	1	1	0	0	0	0	0	0	0	0	0	1	0	4	6	10	1	0	0	0	0	0	0	1	0
chikanyinakpere	2	0	1	0	2	0	0	1	2	0	2	0	0	2	0	0	1	1	0	0	0	0	0	1	0	6	9	15	1	0	0	0	1	0	0	1	0
chikaodinaka	3	0	1	1	0	0	0	1	2	0	2	0	0	1	0	1	0	0	0	0	0	0	0	0	0	6	6	12	1	0	0	0	0	0	0	0	0
chikelu	0	0	1	0	1	0	0	1	1	0	1	1	0	0	0	0	0	0	0	0	1	0	0	0	0	3	4	7	1	0	0	0	0	0	0	0	0
chikeluba	1	1	1	0	1	0	0	1	1	0	1	1	0	0	0	0	0	0	0	0	1	0	0	0	0	4	5	9	1	0	0	0	0	0	0	0	0
chikelue	0	0	1	0	2	0	0	1	1	0	1	1	0	0	0	0	0	0	0	0	1	0	0	0	0	4	4	8	1	0	0	0	0	0	0	0	0
chikendu	0	0	1	1	1	0	0	1	1	0	1	0	0	1	0	0	0	0	0	0	1	0	0	0	0	3	5	8	1	0	0	0	0	0	0	0	0
chikenyelum	0	0	1	0	2	0	0	1	1	0	1	1	1	1	0	0	0	0	0	0	1	0	0	1	0	4	7	11	1	0	0	0	0	0	0	1	0
chikere	0	0	1	0	2	0	0	1	1	0	1	0	0	0	0	0	0	1	0	0	0	0	0	0	0	3	4	7	1	0	0	0	0	0	0	0	0
chikezie	0	0	1	0	2	0	0	1	2	0	1	0	0	0	0	0	0	0	0	0	0	0	0	0	1	4	4	8	1	0	0	0	0	0	0	0	0
chikodinaka	2	0	1	1	0	0	0	1	2	0	2	0	0	1	0	1	0	0	0	0	0	0	0	0	0	5	6	11	1	0	0	0	0	0	0	0	0
chikodiri	0	0	1	1	0	0	0	1	3	0	1	0	0	0	0	1	0	1	0	0	0	0	0	0	0	4	5	9	1	0	0	0	0	0	0	0	0
chikosolu	0	0	1	0	0	0	0	1	1	0	1	1	0	0	0	2	0	0	1	0	1	0	0	0	0	4	5	9	1	0	0	0	0	0	0	0	0
chikwado	1	0	1	1	0	0	0	1	1	0	1	0	0	0	0	1	0	0	0	0	0	0	1	0	0	3	5	8	1	0	0	0	0	1	0	0	0
chikwelu	0	0	1	0	1	0	0	1	1	0	1	1	0	0	0	0	0	0	0	0	1	0	1	0	0	3	5	8	1	0	0	0	0	1	0	0	0
chikwuo	0	0	1	0	0	0	0	1	1	0	1	0	0	0	0	1	0	0	0	0	1	0	1	0	0	3	4	7	1	0	0	0	0	1	0	0	0
chilaka	2	0	1	0	0	0	0	1	1	0	1	1	0	0	0	0	0	0	0	0	0	0	0	0	0	3	4	7	1	0	0	0	0	0	0	0	0
chilotem	0	0	1	0	1	0	0	1	1	0	0	1	1	0	0	1	0	0	0	1	0	0	0	0	0	3	5	8	1	0	0	0	0	0	0	0	0
chilozie	0	0	1	0	1	0	0	1	2	0	0	1	0	0	0	1	0	0	0	0	0	0	0	0	1	4	4	8	1	0	0	0	0	0	0	0	0
chima	1	0	1	0	0	0	0	1	1	0	0	0	1	0	0	0	0	0	0	0	0	0	0	0	0	2	3	5	1	0	0	0	0	0	0	0	0
chimaihe	1	0	1	0	1	0	0	2	2	0	0	0	1	0	0	0	0	0	0	0	0	0	0	0	0	4	4	8	1	0	0	0	0	0	0	0	0
chimaijem	1	0	1	0	1	0	0	1	2	1	0	0	2	0	0	0	0	0	0	0	0	0	0	0	0	4	5	9	1	0	0	0	0	0	0	0	0
chimalu	1	0	1	0	0	0	0	1	1	0	0	1	1	0	0	0	0	0	0	0	1	0	0	0	0	3	4	7	1	0	0	0	0	0	0	0	0
chimamaka	3	0	1	0	0	0	0	1	1	0	1	0	2	0	0	0	0	0	0	0	0	0	0	0	0	4	5	9	1	0	0	0	0	0	0	0	0
chimamanda	3	0	1	1	0	0	0	1	1	0	0	0	2	1	0	0	0	0	0	0	0	0	0	0	0	4	6	10	1	0	0	0	0	0	0	0	0
chimamkpa	2	0	1	0	0	0	0	1	1	0	1	0	2	0	0	0	1	0	0	0	0	0	0	0	0	3	6	9	1	0	0	0	1	0	0	0	0
chimaobi	1	1	1	0	0	0	0	1	2	0	0	0	1	0	0	1	0	0	0	0	0	0	0	0	0	4	4	8	1	0	0	0	0	0	0	0	0
chimaoge	1	0	1	0	1	0	1	1	1	0	0	0	1	0	0	1	0	0	0	0	0	0	0	0	0	4	4	8	1	0	0	0	0	0	0	0	0
chimaraoke	2	0	1	0	1	0	0	1	1	0	1	0	1	0	0	1	0	1	0	0	0	0	0	0	0	5	5	10	1	0	0	0	0	0	0	0	0
chimazuru	1	0	1	0	0	0	0	1	1	0	0	0	1	0	0	0	0	1	0	0	2	0	0	0	1	4	5	9	1	0	0	0	0	0	0	0	0
chimbuchi	0	1	2	0	0	0	0	2	2	0	0	0	1	0	0	0	0	0	0	0	1	0	0	0	0	3	6	9	2	0	0	0	0	0	0	0	0
chimburoma	1	1	1	0	0	0	0	1	1	0	0	0	2	0	0	1	0	1	0	0	1	0	0	0	0	4	6	10	1	0	0	0	0	0	0	0	0
chimbusomma	1	1	1	0	0	0	0	1	1	0	0	0	3	0	0	1	0	0	1	0	1	0	0	0	0	4	7	11	1	0	0	0	0	0	0	0	0
chimchetaram	2	0	2	0	1	0	0	2	1	0	0	0	2	0	0	0	0	1	0	1	0	0	0	0	0	4	8	12	2	0	0	0	0	0	0	0	0
chimdalu	1	0	1	1	0	0	0	1	1	0	0	1	1	0	0	0	0	0	0	0	1	0	0	0	0	3	5	8	1	0	0	0	0	0	0	0	0
chimdike	0	0	1	1	1	0	0	1	2	0	1	0	1	0	0	0	0	0	0	0	0	0	0	0	0	3	5	8	1	0	0	0	0	0	0	0	0
chimdiomimi	0	0	1	1	0	0	0	1	4	0	0	0	3	0	0	1	0	0	0	0	0	0	0	0	0	5	6	11	1	0	0	0	0	0	0	0	0
chimebe	0	1	1	0	2	0	0	1	1	0	0	0	1	0	0	0	0	0	0	0	0	0	0	0	0	3	4	7	1	0	0	0	0	0	0	0	0
chimedi	0	0	1	1	1	0	0	1	2	0	0	0	1	0	0	0	0	0	0	0	0	0	0	0	0	3	4	7	1	0	0	0	0	0	0	0	0
chimemeremeze	0	0	1	0	5	0	0	1	1	0	0	0	3	0	0	0	0	1	0	0	0	0	0	0	1	6	7	13	1	0	0	0	0	0	0	0	0
chimere	0	0	1	0	2	0	0	1	1	0	0	0	1	0	0	0	0	1	0	0	0	0	0	0	0	3	4	7	1	0	0	0	0	0	0	0	0
chimeremma	1	0	1	0	2	0	0	1	1	0	0	0	3	0	0	0	0	1	0	0	0	0	0	0	0	4	6	10	1	0	0	0	0	0	0	0	0
chimeremoṅu	0	0	1	0	2	0	0	1	1	0	0	0	2	0	1	1	0	1	0	0	1	0	0	0	0	5	6	11	1	0	0	0	0	0	0	0	0
chimereya	1	0	1	0	2	0	0	1	1	0	0	0	1	0	0	0	0	1	0	0	0	0	0	1	0	4	5	9	1	0	0	0	0	0	0	0	0
chimezie	0	0	1	0	2	0	0	1	2	0	0	0	1	0	0	0	0	0	0	0	0	0	0	0	1	4	4	8	1	0	0	0	0	0	0	0	0
chimezue	0	0	1	0	2	0	0	1	1	0	0	0	1	0	0	0	0	0	0	0	1	0	0	0	1	4	4	8	1	0	0	0	0	0	0	0	0
chimfumnanya	2	0	1	0	0	1	0	1	1	0	0	0	2	2	0	0	0	0	0	0	1	0	0	1	0	4	8	12	1	0	0	0	0	0	0	1	0
chimsinafogoziem	1	0	1	0	1	1	1	1	3	0	0	0	2	1	0	2	0	0	1	0	0	0	0	0	1	7	9	16	1	0	0	0	0	0	0	0	0
chimsonari	1	0	1	0	0	0	0	1	2	0	0	0	1	1	0	1	0	1	1	0	0	0	0	0	0	4	6	10	1	0	0	0	0	0	0	0	0
chimto	0	0	1	0	0	0	0	1	1	0	0	0	1	0	0	1	0	0	0	1	0	0	0	0	0	2	4	6	1	0	0	0	0	0	0	0	0
chimuanya	2	0	1	0	0	0	0	1	1	0	0	0	1	1	0	0	0	0	0	0	1	0	0	1	0	4	5	9	1	0	0	0	0	0	0	1	0
chimzurum	0	0	1	0	0	0	0	1	1	0	0	0	2	0	0	0	0	1	0	0	2	0	0	0	1	3	6	9	1	0	0	0	0	0	0	0	0
chinaecherem	1	0	2	0	3	0	0	2	1	0	0	0	1	1	0	0	0	1	0	0	0	0	0	0	0	5	7	12	2	0	0	0	0	0	0	0	0
chinagorom	1	0	1	0	0	0	1	1	1	0	0	0	1	1	0	2	0	1	0	0	0	0	0	0	0	4	6	10	1	0	0	0	0	0	0	0	0
chinanu	1	0	1	0	0	0	0	1	1	0	0	0	0	2	0	0	0	0	0	0	1	0	0	0	0	3	4	7	1	0	0	0	0	0	0	0	0
chinasaokwu	2	0	1	0	0	0	0	1	1	0	1	0	0	1	0	1	0	0	1	0	1	0	1	0	0	5	6	11	1	0	0	0	0	1	0	0	0
chinaza	2	0	1	0	0	0	0	1	1	0	0	0	0	1	0	0	0	0	0	0	0	0	0	0	1	3	4	7	1	0	0	0	0	0	0	0	0
chinazaekpere	2	0	1	0	3	0	0	1	1	0	1	0	0	1	0	0	1	1	0	0	0	0	0	0	1	6	7	13	1	0	0	0	1	0	0	0	0
chinazo	1	0	1	0	0	0	0	1	1	0	0	0	0	1	0	1	0	0	0	0	0	0	0	0	1	3	4	7	1	0	0	0	0	0	0	0	0
chinecheuwa	1	0	2	0	2	0	0	2	1	0	0	0	0	1	0	0	0	0	0	0	1	0	1	0	0	5	6	11	2	0	0	0	0	0	0	0	0
chinedu	0	0	1	1	1	0	0	1	1	0	0	0	0	1	0	0	0	0	0	0	1	0	0	0	0	3	4	7	1	0	0	0	0	0	0	0	0
chinedumije	0	0	1	1	2	0	0	1	2	1	0	0	1	1	0	0	0	0	0	0	1	0	0	0	0	5	6	11	1	0	0	0	0	0	0	0	0
chinekwu	0	0	1	0	1	0	0	1	1	0	1	0	0	1	0	0	0	0	0	0	1	0	1	0	0	3	5	8	1	0	0	0	0	1	0	0	0
chineleuwa	1	0	1	0	2	0	0	1	1	0	0	1	0	1	0	0	0	0	0	0	1	0	1	0	0	5	5	10	1	0	0	0	0	0	0	0	0
chinelo	0	0	1	0	1	0	0	1	1	0	0	1	0	1	0	1	0	0	0	0	0	0	0	0	0	3	4	7	1	0	0	0	0	0	0	0	0
chinememma	1	0	1	0	2	0	0	1	1	0	0	0	3	1	0	0	0	0	0	0	0	0	0	0	0	4	6	10	1	0	0	0	0	0	0	0	0
chinemerem	0	0	1	0	3	0	0	1	1	0	0	0	2	1	0	0	0	1	0	0	0	0	0	0	0	4	6	10	1	0	0	0	0	0	0	0	0
chinenyenwa	1	0	1	0	2	0	0	1	1	0	0	0	0	3	0	0	0	0	0	0	0	0	1	1	0	4	7	11	1	0	0	0	0	0	1	1	0
chinenyeudo	0	0	1	1	2	0	0	1	1	0	0	0	0	2	0	1	0	0	0	0	1	0	0	1	0	5	6	11	1	0	0	0	0	0	0	1	0
chineze	0	0	1	0	2	0	0	1	1	0	0	0	0	1	0	0	0	0	0	0	0	0	0	0	1	3	4	7	1	0	0	0	0	0	0	0	0
chinodebem	0	1	1	1	2	0	0	1	1	0	0	0	1	1	0	1	0	0	0	0	0	0	0	0	0	4	6	10	1	0	0	0	0	0	0	0	0
chinonso	0	0	1	0	0	0	0	1	1	0	0	0	0	2	0	2	0	0	1	0	0	0	0	0	0	3	5	8	1	0	0	0	0	0	0	0	0
chinonye	0	0	1	0	1	0	0	1	1	0	0	0	0	2	0	1	0	0	0	0	0	0	0	1	0	3	5	8	1	0	0	0	0	0	0	1	0
chinturuka	1	0	1	0	0	0	0	1	1	0	1	0	0	1	0	0	0	1	0	1	2	0	0	0	0	4	6	10	1	0	0	0	0	0	0	0	0
chinuanumogu	1	0	1	0	0	0	1	1	1	0	0	0	1	2	0	1	0	0	0	0	3	0	0	0	0	6	6	12	1	0	0	0	0	0	0	0	0
chinuokwu	0	0	1	0	0	0	0	1	1	0	1	0	0	1	0	1	0	0	0	0	2	0	1	0	0	4	5	9	1	0	0	0	0	1	0	0	0
chinwata	2	0	1	0	0	0	0	1	1	0	0	0	0	1	0	0	0	0	0	1	0	0	1	0	0	3	5	8	1	0	0	0	0	0	1	0	0
chinwe	0	0	1	0	1	0	0	1	1	0	0	0	0	1	0	0	0	0	0	0	0	0	1	0	0	2	4	6	1	0	0	0	0	0	1	0	0
chinweike	0	0	1	0	2	0	0	1	2	0	1	0	0	1	0	0	0	0	0	0	0	0	1	0	0	4	5	9	1	0	0	0	0	0	1	0	0
chinweikpe	0	0	1	0	2	0	0	1	2	0	1	0	0	1	0	0	1	0	0	0	0	0	1	0	0	4	6	10	1	0	0	0	1	0	1	0	0
chinweizu	0	0	1	0	1	0	0	1	2	0	0	0	0	1	0	0	0	0	0	0	1	0	1	0	1	4	5	9	1	0	0	0	0	0	1	0	0
chinwekele	0	0	1	0	3	0	0	1	1	0	1	1	0	1	0	0	0	0	0	0	0	0	1	0	0	4	6	10	1	0	0	0	0	0	1	0	0
chinwekene	0	0	1	0	3	0	0	1	1	0	1	0	0	2	0	0	0	0	0	0	0	0	1	0	0	4	6	10	1	0	0	0	0	0	1	0	0
chinwemma	1	0	1	0	1	0	0	1	1	0	0	0	2	1	0	0	0	0	0	0	0	0	1	0	0	3	6	9	1	0	0	0	0	0	1	0	0
chinwendu	0	0	1	1	1	0	0	1	1	0	0	0	0	2	0	0	0	0	0	0	1	0	1	0	0	3	6	9	1	0	0	0	0	0	1	0	0
chinwenwo	0	0	1	0	1	0	0	1	1	0	0	0	0	2	0	1	0	0	0	0	0	0	2	0	0	3	6	9	1	0	0	0	0	0	2	0	0
chinweobim	0	1	1	0	1	0	0	1	2	0	0	0	1	1	0	1	0	0	0	0	0	0	1	0	0	4	6	10	1	0	0	0	0	0	1	0	0
chinweoke	0	0	1	0	2	0	0	1	1	0	1	0	0	1	0	1	0	0	0	0	0	0	1	0	0	4	5	9	1	0	0	0	0	0	1	0	0
chinweokwu	0	0	1	0	1	0	0	1	1	0	1	0	0	1	0	1	0	0	0	0	1	0	2	0	0	4	6	10	1	0	0	0	0	1	1	0	0
chinweotito	0	0	1	0	1	0	0	1	2	0	0	0	0	1	0	2	0	0	0	2	0	0	1	0	0	5	6	11	1	0	0	0	0	0	1	0	0
chinwetalu	1	0	1	0	1	0	0	1	1	0	0	1	0	1	0	0	0	0	0	1	1	0	1	0	0	4	6	10	1	0	0	0	0	0	1	0	0
chinweuba	1	1	1	0	1	0	0	1	1	0	0	0	0	1	0	0	0	0	0	0	1	0	1	0	0	4	5	9	1	0	0	0	0	0	1	0	0
chinwo	0	0	1	0	0	0	0	1	1	0	0	0	0	1	0	1	0	0	0	0	0	0	1	0	0	2	4	6	1	0	0	0	0	0	1	0	0
chinyeaka	2	0	1	0	1	0	0	1	1	0	1	0	0	1	0	0	0	0	0	0	0	0	0	1	0	4	5	9	1	0	0	0	0	0	0	1	0
chinyere	0	0	1	0	2	0	0	1	1	0	0	0	0	1	0	0	0	1	0	0	0	0	0	1	0	3	5	8	1	0	0	0	0	0	0	1	0
chinyereude	0	0	1	1	3	0	0	1	1	0	0	0	0	1	0	0	0	1	0	0	1	0	0	1	0	5	6	11	1	0	0	0	0	0	0	1	0
chioma	1	0	1	0	0	0	0	1	1	0	0	0	1	0	0	1	0	0	0	0	0	0	0	0	0	3	3	6	1	0	0	0	0	0	0	0	0
chisimdi	0	0	1	1	0	0	0	1	3	0	0	0	1	0	0	0	0	0	1	0	0	0	0	0	0	3	5	8	1	0	0	0	0	0	0	0	0
chisimdiri	0	0	1	1	0	0	0	1	4	0	0	0	1	0	0	0	0	1	1	0	0	0	0	0	0	4	6	10	1	0	0	0	0	0	0	0	0
chisom	0	0	1	0	0	0	0	1	1	0	0	0	1	0	0	1	0	0	1	0	0	0	0	0	0	2	4	6	1	0	0	0	0	0	0	0	0
chisomaga	2	0	1	0	0	0	1	1	1	0	0	0	1	0	0	1	0	0	1	0	0	0	0	0	0	4	5	9	1	0	0	0	0	0	0	0	0
chizaramekpere	2	0	1	0	3	0	0	1	1	0	1	0	1	0	0	0	1	2	0	0	0	0	0	0	1	6	8	14	1	0	0	0	1	0	0	0	0
chizaramoku	2	0	1	0	0	0	0	1	1	0	1	0	1	0	0	1	0	1	0	0	1	0	0	0	1	5	6	11	1	0	0	0	0	0	0	0	0
chizetere	0	0	1	0	3	0	0	1	1	0	0	0	0	0	0	0	0	1	0	1	0	0	0	0	1	4	5	9	1	0	0	0	0	0	0	0	0
chiziebube	0	2	1	0	2	0	0	1	2	0	0	0	0	0	0	0	0	0	0	0	1	0	0	0	1	5	5	10	1	0	0	0	0	0	0	0	0
chizoba	1	1	1	0	0	0	0	1	1	0	0	0	0	0	0	1	0	0	0	0	0	0	0	0	1	3	4	7	1	0	0	0	0	0	0	0	0
chizoputam	1	0	1	0	0	0	0	1	1	0	0	0	1	0	0	1	1	0	0	1	1	0	0	0	1	4	6	10	1	0	0	0	0	0	0	0	0
chizua	1	0	1	0	0	0	0	1	1	0	0	0	0	0	0	0	0	0	0	0	1	0	0	0	1	3	3	6	1	0	0	0	0	0	0	0	0
chizulukeme	0	0	1	0	2	0	0	1	1	0	1	1	1	0	0	0	0	0	0	0	2	0	0	0	1	5	6	11	1	0	0	0	0	0	0	0	0
chizuoke	0	0	1	0	1	0	0	1	1	0	1	0	0	0	0	1	0	0	0	0	1	0	0	0	1	4	4	8	1	0	0	0	0	0	0	0	0
chizurum	0	0	1	0	0	0	0	1	1	0	0	0	1	0	0	0	0	1	0	0	2	0	0	0	1	3	5	8	1	0	0	0	0	0	0	0	0
chizuterem	0	0	1	0	2	0	0	1	1	0	0	0	1	0	0	0	0	1	0	1	1	0	0	0	1	4	6	10	1	0	0	0	0	0	0	0	0
chochukwu	0	0	2	0	0	0	0	2	0	0	1	0	0	0	0	1	0	0	0	0	2	0	1	0	0	3	6	9	2	0	0	0	0	1	0	0	0
chukude	0	0	1	1	1	0	0	1	0	0	1	0	0	0	0	0	0	0	0	0	2	0	0	0	0	3	4	7	1	0	0	0	0	0	0	0	0
chukwuadika	2	0	1	1	0	0	0	1	1	0	2	0	0	0	0	0	0	0	0	0	2	0	1	0	0	5	6	11	1	0	0	0	0	1	0	0	0
chukwualuka	2	0	1	0	0	0	0	1	0	0	2	1	0	0	0	0	0	0	0	0	3	0	1	0	0	5	6	11	1	0	0	0	0	1	0	0	0
chukwuamaka	3	0	1	0	0	0	0	1	0	0	2	0	1	0	0	0	0	0	0	0	2	0	1	0	0	5	6	11	1	0	0	0	0	1	0	0	0
chukwuchebem	0	1	2	0	2	0	0	2	0	0	1	0	1	0	0	0	0	0	0	0	2	0	1	0	0	4	8	12	2	0	0	0	0	1	0	0	0
chukwudebelu	0	1	1	1	2	0	0	1	0	0	1	1	0	0	0	0	0	0	0	0	3	0	1	0	0	5	7	12	1	0	0	0	0	1	0	0	0
chukwudi	0	0	1	1	0	0	0	1	1	0	1	0	0	0	0	0	0	0	0	0	2	0	1	0	0	3	5	8	1	0	0	0	0	1	0	0	0
chukwudifu	0	0	1	1	0	1	0	1	1	0	1	0	0	0	0	0	0	0	0	0	3	0	1	0	0	4	6	10	1	0	0	0	0	1	0	0	0
chukwudubem	0	1	1	1	1	0	0	1	0	0	1	0	1	0	0	0	0	0	0	0	3	0	1	0	0	4	7	11	1	0	0	0	0	1	0	0	0
chukwudumebi	0	1	1	1	1	0	0	1	1	0	1	0	1	0	0	0	0	0	0	0	3	0	1	0	0	5	7	12	1	0	0	0	0	1	0	0	0
chukwuebuka	1	1	1	0	1	0	0	1	0	0	2	0	0	0	0	0	0	0	0	0	3	0	1	0	0	5	6	11	1	0	0	0	0	1	0	0	0
chukwueloka	1	0	1	0	1	0	0	1	0	0	2	1	0	0	0	1	0	0	0	0	2	0	1	0	0	5	6	11	1	0	0	0	0	1	0	0	0
chukwuerika	1	0	1	0	1	0	0	1	1	0	2	0	0	0	0	0	0	1	0	0	2	0	1	0	0	5	6	11	1	0	0	0	0	1	0	0	0
chukwuezugo	0	0	1	0	1	0	1	1	0	0	1	0	0	0	0	1	0	0	0	0	3	0	1	0	1	5	6	11	1	0	0	0	0	1	0	0	0
chukwujama	2	0	1	0	0	0	0	1	0	1	1	0	1	0	0	0	0	0	0	0	2	0	1	0	0	4	6	10	1	0	0	0	0	1	0	0	0
chukwujekwe	0	0	1	0	2	0	0	1	0	1	2	0	0	0	0	0	0	0	0	0	2	0	2	0	0	4	7	11	1	0	0	0	0	2	0	0	0
chukwujekwu	0	0	1	0	1	0	0	1	0	1	2	0	0	0	0	0	0	0	0	0	3	0	2	0	0	4	7	11	1	0	0	0	0	2	0	0	0
chukwuka	1	0	1	0	0	0	0	1	0	0	2	0	0	0	0	0	0	0	0	0	2	0	1	0	0	3	5	8	1	0	0	0	0	1	0	0	0
chukwukaelo	1	0	1	0	1	0	0	1	0	0	2	1	0	0	0	1	0	0	0	0	2	0	1	0	0	5	6	11	1	0	0	0	0	1	0	0	0
chukwukelu	0	0	1	0	1	0	0	1	0	0	2	1	0	0	0	0	0	0	0	0	3	0	1	0	0	4	6	10	1	0	0	0	0	1	0	0	0
chukwukpelum	0	0	1	0	1	0	0	1	0	0	2	1	1	0	0	0	1	0	0	0	3	0	1	0	0	4	8	12	1	0	0	0	1	1	0	0	0
chukwulozie	0	0	1	0	1	0	0	1	1	0	1	1	0	0	0	1	0	0	0	0	2	0	1	0	1	5	6	11	1	0	0	0	0	1	0	0	0
chukwuma	1	0	1	0	0	0	0	1	0	0	1	0	1	0	0	0	0	0	0	0	2	0	1	0	0	3	5	8	1	0	0	0	0	1	0	0	0
chukwumaeze	1	0	1	0	2	0	0	1	0	0	1	0	1	0	0	0	0	0	0	0	2	0	1	0	1	5	6	11	1	0	0	0	0	1	0	0	0
chukwumerije	0	0	1	0	2	0	0	1	1	1	1	0	1	0	0	0	0	1	0	0	2	0	1	0	0	5	7	12	1	0	0	0	0	1	0	0	0
chukwunonso	0	0	1	0	0	0	0	1	0	0	1	0	0	2	0	2	0	0	1	0	2	0	1	0	0	4	7	11	1	0	0	0	0	1	0	0	0
chukwuyem	0	0	1	0	1	0	0	1	0	0	1	0	1	0	0	0	0	0	0	0	2	0	1	1	0	3	6	9	1	0	0	0	0	1	0	0	0
chukwuzaramekpere	2	0	1	0	3	0	0	1	0	0	2	0	1	0	0	0	1	2	0	0	2	0	1	0	1	7	10	17	1	0	0	0	1	1	0	0	0
chukwuziterem	0	0	1	0	2	0	0	1	1	0	1	0	1	0	0	0	0	1	0	1	2	0	1	0	1	5	8	13	1	0	0	0	0	1	0	0	0
chukwuzube	0	1	1	0	1	0	0	1	0	0	1	0	0	0	0	0	0	0	0	0	3	0	1	0	1	4	6	10	1	0	0	0	0	1	0	0	0
chukwuzubelu	0	1	1	0	1	0	0	1	0	0	1	1	0	0	0	0	0	0	0	0	4	0	1	0	1	5	7	12	1	0	0	0	0	1	0	0	0
daberechi	1	1	1	1	2	0	0	1	1	0	0	0	0	0	0	0	0	1	0	0	0	0	0	0	0	4	5	9	1	0	0	0	0	0	0	0	0
daberechukwu	1	1	1	1	2	0	0	1	0	0	1	0	0	0	0	0	0	1	0	0	2	0	1	0	0	5	7	12	1	0	0	0	0	1	0	0	0
daluchi	1	0	1	1	0	0	0	1	1	0	0	1	0	0	0	0	0	0	0	0	1	0	0	0	0	3	4	7	1	0	0	0	0	0	0	0	0
dike	0	0	0	1	1	0	0	0	1	0	1	0	0	0	0	0	0	0	0	0	0	0	0	0	0	2	2	4	0	0	0	0	0	0	0	0	0
dikenna	1	0	0	1	1	0	0	0	1	0	1	0	0	2	0	0	0	0	0	0	0	0	0	0	0	3	4	7	0	0	0	0	0	0	0	0	0
dikeogu	0	0	0	1	1	0	1	0	1	0	1	0	0	0	0	1	0	0	0	0	1	0	0	0	0	4	3	7	0	0	0	0	0	0	0	0	0
dinneya	1	0	0	1	1	0	0	0	1	0	0	0	0	2	0	0	0	0	0	0	0	0	0	1	0	3	4	7	0	0	0	0	0	0	0	0	0
dioha	1	0	0	1	0	0	0	1	1	0	0	0	0	0	0	1	0	0	0	0	0	0	0	0	0	3	2	5	0	0	0	0	0	0	0	0	0
dumkeneolisa	1	0	0	1	2	0	0	0	1	0	1	1	1	1	0	1	0	0	1	0	1	0	0	0	0	6	6	12	0	0	0	0	0	0	0	0	0
duruaku	1	0	0	1	0	0	0	0	0	0	1	0	0	0	0	0	0	1	0	0	3	0	0	0	0	4	3	7	0	0	0	0	0	0	0	0	0
ebelechukwu	0	1	1	0	3	0	0	1	0	0	1	1	0	0	0	0	0	0	0	0	2	0	1	0	0	5	6	11	1	0	0	0	0	1	0	0	0
ebelegbunam	1	2	0	0	3	0	1	0	0	0	0	1	1	1	0	0	0	0	0	0	1	0	0	0	0	5	6	11	0	1	0	0	0	0	0	0	0
eberechi	0	1	1	0	3	0	0	1	1	0	0	0	0	0	0	0	0	1	0	0	0	0	0	0	0	4	4	8	1	0	0	0	0	0	0	0	0
ebubechukwu	0	2	1	0	2	0	0	1	0	0	1	0	0	0	0	0	0	0	0	0	3	0	1	0	0	5	6	11	1	0	0	0	0	1	0	0	0
ebunilo	0	1	0	0	1	0	0	0	1	0	0	1	0	1	0	1	0	0	0	0	1	0	0	0	0	4	3	7	0	0	0	0	0	0	0	0	0
echetachukwu	1	0	2	0	2	0	0	2	0	0	1	0	0	0	0	0	0	0	0	1	2	0	1	0	0	5	7	12	2	0	0	0	0	1	0	0	0
echewunne	0	0	1	0	3	0	0	1	0	0	0	0	0	2	0	0	0	0	0	0	1	0	1	0	0	4	5	9	1	0	0	0	0	0	0	0	0
echezonachukwu	1	0	2	0	2	0	0	2	0	0	1	0	0	1	0	1	0	0	0	0	2	0	1	0	1	6	8	14	2	0	0	0	0	1	0	0	0
echidime	0	0	1	1	2	0	0	1	2	0	0	0	1	0	0	0	0	0	0	0	0	0	0	0	0	4	4	8	1	0	0	0	0	0	0	0	0
echoma	1	0	1	0	1	0	0	1	0	0	0	0	1	0	0	1	0	0	0	0	0	0	0	0	0	3	3	6	1	0	0	0	0	0	0	0	0
edeali	1	0	0	1	2	0	0	0	1	0	0	1	0	0	0	0	0	0	0	0	0	0	0	0	0	4	2	6	0	0	0	0	0	0	0	0	0
egekeze	0	0	0	0	4	0	1	0	0	0	1	0	0	0	0	0	0	0	0	0	0	0	0	0	1	4	3	7	0	0	0	0	0	0	0	0	0
egodi	0	0	0	1	1	0	1	0	1	0	0	0	0	0	0	1	0	0	0	0	0	0	0	0	0	3	2	5	0	0	0	0	0	0	0	0	0
egudu	0	0	0	1	1	0	1	0	0	0	0	0	0	0	0	0	0	0	0	0	2	0	0	0	0	3	2	5	0	0	0	0	0	0	0	0	0
egwuime	0	0	0	0	2	0	1	0	1	0	0	0	1	0	0	0	0	0	0	0	1	0	1	0	0	4	3	7	0	0	0	1	0	0	0	0	0
ehinze	0	0	0	0	2	0	0	1	1	0	0	0	0	1	0	0	0	0	0	0	0	0	0	0	1	3	3	6	0	0	0	0	0	0	0	0	0
ejefenihu	0	0	0	0	3	1	0	1	1	1	0	0	0	1	0	0	0	0	0	0	1	0	0	0	0	5	4	9	0	0	0	0	0	0	0	0	0
ejiamatu	2	0	0	0	1	0	0	0	1	1	0	0	1	0	0	0	0	0	0	1	1	0	0	0	0	5	3	8	0	0	0	0	0	0	0	0	0
ejikemeuwa	1	0	0	0	3	0	0	0	1	1	1	0	1	0	0	0	0	0	0	0	1	0	1	0	0	6	4	10	0	0	0	0	0	0	0	0	0
ejimofor	0	0	0	0	1	1	0	0	1	1	0	0	1	0	0	2	0	1	0	0	0	0	0	0	0	4	4	8	0	0	0	0	0	0	0	0	0
ejiuwaemeonu	1	0	0	0	3	0	0	0	1	1	0	0	1	1	0	1	0	0	0	0	2	0	1	0	0	8	4	12	0	0	0	0	0	0	0	0	0
ejiuwanaka	3	0	0	0	1	0	0	0	1	1	1	0	0	1	0	0	0	0	0	0	1	0	1	0	0	6	4	10	0	0	0	0	0	0	0	0	0
ekele	0	0	0	0	3	0	0	0	0	0	1	1	0	0	0	0	0	0	0	0	0	0	0	0	0	3	2	5	0	0	0	0	0	0	0	0	0
ekenedirichukwu	0	0	1	1	3	0	0	1	2	0	2	0	0	1	0	0	0	1	0	0	2	0	1	0	0	7	8	15	1	0	0	0	0	1	0	0	0
ekeoma	1	0	0	0	2	0	0	0	0	0	1	0	1	0	0	1	0	0	0	0	0	0	0	0	0	4	2	6	0	0	0	0	0	0	0	0	0
ekezie	0	0	0	0	3	0	0	0	1	0	1	0	0	0	0	0	0	0	0	0	0	0	0	0	1	4	2	6	0	0	0	0	0	0	0	0	0
ekilisie	0	0	0	0	2	0	0	0	3	0	1	1	0	0	0	0	0	0	1	0	0	0	0	0	0	5	3	8	0	0	0	0	0	0	0	0	0
ekpereamaka	3	0	0	0	3	0	0	0	0	0	2	0	1	0	0	0	1	1	0	0	0	0	0	0	0	6	5	11	0	0	0	0	1	0	0	0	0
ekpewerechi	0	0	1	0	4	0	0	1	1	0	1	0	0	0	0	0	1	1	0	0	0	0	1	0	0	5	6	11	1	0	0	0	1	0	0	0	0
ekwueme	0	0	0	0	3	0	0	0	0	0	1	0	1	0	0	0	0	0	0	0	1	0	1	0	0	4	3	7	0	0	0	0	0	1	0	0	0
ekwunife	0	0	0	0	2	1	0	0	1	0	1	0	0	1	0	0	0	0	0	0	1	0	1	0	0	4	4	8	0	0	0	0	0	1	0	0	0
ekwutosinammaduibegi	2	1	0	1	2	0	1	0	3	0	1	0	2	1	0	1	0	0	1	1	2	0	1	0	0	10	10	20	0	0	0	0	0	1	0	0	0
eleaku	1	0	0	0	2	0	0	0	0	0	1	1	0	0	0	0	0	0	0	0	1	0	0	0	0	4	2	6	0	0	0	0	0	0	0	0	0
elebuwa	1	1	0	0	2	0	0	0	0	0	0	1	0	0	0	0	0	0	0	0	1	0	1	0	0	4	3	7	0	0	0	0	0	0	0	0	0
elechi	0	0	1	0	2	0	0	1	1	0	0	1	0	0	0	0	0	0	0	0	0	0	0	0	0	3	3	6	1	0	0	0	0	0	0	0	0
elewechi	0	0	1	0	3	0	0	1	1	0	0	1	0	0	0	0	0	0	0	0	0	0	1	0	0	4	4	8	1	0	0	0	0	0	0	0	0
elochukwu	0	0	1	0	1	0	0	1	0	0	1	1	0	0	0	1	0	0	0	0	2	0	1	0	0	4	5	9	1	0	0	0	0	1	0	0	0
eluemuno	0	0	0	0	2	0	0	0	0	0	0	1	1	1	0	1	0	0	0	0	2	0	0	0	0	5	3	8	0	0	0	0	0	0	0	0	0
eluma	1	0	0	0	1	0	0	0	0	0	0	1	1	0	0	0	0	0	0	0	1	0	0	0	0	3	2	5	0	0	0	0	0	0	0	0	0
emenike	0	0	0	0	3	0	0	0	1	0	1	0	1	1	0	0	0	0	0	0	0	0	0	0	0	4	3	7	0	0	0	0	0	0	0	0	0
emeremgini	0	0	0	0	3	0	1	0	2	0	0	0	2	1	0	0	0	1	0	0	0	0	0	0	0	5	5	10	0	0	0	0	0	0	0	0	0
emeremnini	0	0	0	0	3	0	0	0	2	0	0	0	2	2	0	0	0	1	0	0	0	0	0	0	0	5	5	10	0	0	0	0	0	0	0	0	0
emetuka	1	0	0	0	2	0	0	0	0	0	1	0	1	0	0	0	0	0	0	1	1	0	0	0	0	4	3	7	0	0	0	0	0	0	0	0	0
enebeli	0	1	0	0	3	0	0	0	1	0	0	1	0	1	0	0	0	0	0	0	0	0	0	0	0	4	3	7	0	0	0	0	0	0	0	0	0
enelimmadi	1	0	0	1	2	0	0	0	2	0	0	1	2	1	0	0	0	0	0	0	0	0	0	0	0	5	5	10	0	0	0	0	0	0	0	0	0
eneremmadu	1	0	0	1	3	0	0	0	0	0	0	0	2	1	0	0	0	1	0	0	1	0	0	0	0	5	5	10	0	0	0	0	0	0	0	0	0
eni	0	0	0	0	1	0	0	0	1	0	0	0	0	1	0	0	0	0	0	0	0	0	0	0	0	2	1	3	0	0	0	0	0	0	0	0	0
enuma	1	0	0	0	1	0	0	0	0	0	0	0	1	1	0	0	0	0	0	0	1	0	0	0	0	3	2	5	0	0	0	0	0	0	0	0	0
enyinnanya	2	0	0	0	1	0	0	0	1	0	0	0	0	4	0	0	0	0	0	0	0	0	0	2	0	4	6	10	0	0	0	0	0	0	0	2	0
erimma	1	0	0	0	1	0	0	0	1	0	0	0	2	0	0	0	0	1	0	0	0	0	0	0	0	3	3	6	0	0	0	0	0	0	0	0	0
eringa	1	0	0	0	1	0	1	0	1	0	0	0	0	1	0	0	0	1	0	0	0	0	0	0	0	3	3	6	0	0	0	0	0	0	0	0	0
esomchi	0	0	1	0	1	0	0	1	1	0	0	0	1	0	0	1	0	0	1	0	0	0	0	0	0	3	4	7	1	0	0	0	0	0	0	0	0
eyiuche	0	0	1	0	2	0	0	1	1	0	0	0	0	0	0	0	0	0	0	0	1	0	0	1	0	4	3	7	1	0	0	0	0	0	0	0	0
ezeanaka	3	0	0	0	2	0	0	0	0	0	1	0	0	1	0	0	0	0	0	0	0	0	0	0	1	5	3	8	0	0	0	0	0	0	0	0	0
ezebuiro	0	1	0	0	2	0	0	0	1	0	0	0	0	0	0	1	0	1	0	0	1	0	0	0	1	5	3	8	0	0	0	0	0	0	0	0	0
ezeluaku	1	0	0	0	2	0	0	0	0	0	1	1	0	0	0	0	0	0	0	0	2	0	0	0	1	5	3	8	0	0	0	0	0	0	0	0	0
ezenwa	1	0	0	0	2	0	0	0	0	0	0	0	0	1	0	0	0	0	0	0	0	0	1	0	1	3	3	6	0	0	0	0	0	0	1	0	0
ezeudu	0	0	0	1	2	0	0	0	0	0	0	0	0	0	0	0	0	0	0	0	2	0	0	0	1	4	2	6	0	0	0	0	0	0	0	0	0
eziahakego	2	0	0	0	2	0	1	1	1	0	1	0	0	0	0	1	0	0	0	0	0	0	0	0	1	6	4	10	0	0	0	0	0	0	0	0	0
eziakonwa	2	0	0	0	1	0	0	0	1	0	1	0	0	1	0	1	0	0	0	0	0	0	1	0	1	5	4	9	0	0	0	0	0	0	1	0	0
eziamaka	3	0	0	0	1	0	0	0	1	0	1	0	1	0	0	0	0	0	0	0	0	0	0	0	1	5	3	8	0	0	0	0	0	0	0	0	0
ezichi	0	0	1	0	1	0	0	1	2	0	0	0	0	0	0	0	0	0	0	0	0	0	0	0	1	3	3	6	1	0	0	0	0	0	0	0	0
ezigbonne	0	1	0	0	2	0	1	0	1	0	0	0	0	2	0	1	0	0	0	0	0	0	0	0	1	4	5	9	0	1	0	0	0	0	0	0	0
ezinnayamaka	4	0	0	0	1	0	0	0	1	0	1	0	1	2	0	0	0	0	0	0	0	0	0	1	1	6	6	12	0	0	0	0	0	0	0	0	0
ezinne	0	0	0	0	2	0	0	0	1	0	0	0	0	2	0	0	0	0	0	0	0	0	0	0	1	3	3	6	0	0	0	0	0	0	0	0	0
ezinwannem	1	0	0	0	2	0	0	0	1	0	0	0	1	3	0	0	0	0	0	0	0	0	1	0	1	4	6	10	0	0	0	0	0	0	1	0	0
ezinwanyidiuko	1	0	0	1	1	0	0	0	3	0	1	0	0	2	0	1	0	0	0	0	1	0	1	1	1	7	7	14	0	0	0	0	0	0	1	1	0
fumnanya	2	0	0	0	0	1	0	0	0	0	0	0	1	2	0	0	0	0	0	0	1	0	0	1	0	3	5	8	0	0	0	0	0	0	0	1	0
ginikachukwu	1	0	1	0	0	0	1	1	2	0	2	0	0	1	0	0	0	0	0	0	2	0	1	0	0	5	7	12	1	0	0	0	0	1	0	0	0
ginikandu	1	0	0	1	0	0	1	0	2	0	1	0	0	2	0	0	0	0	0	0	1	0	0	0	0	4	5	9	0	0	0	0	0	0	0	0	0
ginikanwa	2	0	0	0	0	0	1	0	2	0	1	0	0	2	0	0	0	0	0	0	0	0	1	0	0	4	5	9	0	0	0	0	0	0	1	0	0
ibeabuchi	1	2	1	0	1	0	0	1	2	0	0	0	0	0	0	0	0	0	0	0	1	0	0	0	0	5	4	9	1	0	0	0	0	0	0	0	0
ibeamaka	3	1	0	0	1	0	0	0	1	0	1	0	1	0	0	0	0	0	0	0	0	0	0	0	0	5	3	8	0	0	0	0	0	0	0	0	0
ibekwem	0	1	0	0	2	0	0	0	1	0	1	0	1	0	0	0	0	0	0	0	0	0	1	0	0	3	4	7	0	0	0	0	0	1	0	0	0
ibuchukwu	0	1	1	0	0	0	0	1	1	0	1	0	0	0	0	0	0	0	0	0	3	0	1	0	0	4	5	9	1	0	0	0	0	1	0	0	0
idam	1	0	0	1	0	0	0	0	1	0	0	0	1	0	0	0	0	0	0	0	0	0	0	0	0	2	2	4	0	0	0	0	0	0	0	0	0
idika	1	0	0	1	0	0	0	0	2	0	1	0	0	0	0	0	0	0	0	0	0	0	0	0	0	3	2	5	0	0	0	0	0	0	0	0	0
idioha	1	0	0	1	0	0	0	1	2	0	0	0	0	0	0	1	0	0	0	0	0	0	0	0	0	4	2	6	0	0	0	0	0	0	0	0	0
ifeakachukwu	2	0	1	0	1	1	0	1	1	0	2	0	0	0	0	0	0	0	0	0	2	0	1	0	0	6	6	12	1	0	0	0	0	1	0	0	0
ifeanyichukwu	1	0	1	0	1	1	0	1	2	0	1	0	0	1	0	0	0	0	0	0	2	0	1	1	0	6	7	13	1	0	0	0	0	1	0	1	0
ifeatu	1	0	0	0	1	1	0	0	1	0	0	0	0	0	0	0	0	0	0	1	1	0	0	0	0	4	2	6	0	0	0	0	0	0	0	0	0
ifebuche	0	1	1	0	2	1	0	1	1	0	0	0	0	0	0	0	0	0	0	0	1	0	0	0	0	4	4	8	1	0	0	0	0	0	0	0	0
ifechiluru	0	0	1	0	1	1	0	1	2	0	0	1	0	0	0	0	0	1	0	0	2	0	0	0	0	5	5	10	1	0	0	0	0	0	0	0	0
ifechukwu	0	0	1	0	1	1	0	1	1	0	1	0	0	0	0	0	0	0	0	0	2	0	1	0	0	4	5	9	1	0	0	0	0	1	0	0	0
ifechukwude	0	0	1	1	2	1	0	1	1	0	1	0	0	0	0	0	0	0	0	0	2	0	1	0	0	5	6	11	1	0	0	0	0	1	0	0	0
ifechukwukwuru	0	0	1	0	1	1	0	1	1	0	2	0	0	0	0	0	0	1	0	0	4	0	2	0	0	6	8	14	1	0	0	0	0	2	0	0	0
ifediba	1	1	0	1	1	1	0	0	2	0	0	0	0	0	0	0	0	0	0	0	0	0	0	0	0	4	3	7	0	0	0	0	0	0	0	0	0
ifedikanwa	2	0	0	1	1	1	0	0	2	0	1	0	0	1	0	0	0	0	0	0	0	0	1	0	0	5	5	10	0	0	0	0	0	0	1	0	0
ifedimma	1	0	0	1	1	1	0	0	2	0	0	0	2	0	0	0	0	0	0	0	0	0	0	0	0	4	4	8	0	0	0	0	0	0	0	0	0
ifekammadu	2	0	0	1	1	1	0	0	1	0	1	0	2	0	0	0	0	0	0	0	1	0	0	0	0	5	5	10	0	0	0	0	0	0	0	0	0
ifekwumelu	0	0	0	0	2	1	0	0	1	0	1	1	1	0	0	0	0	0	0	0	2	0	1	0	0	5	5	10	0	0	0	0	0	1	0	0	0
ifemyolunna	1	0	0	0	1	1	0	0	1	0	0	1	1	2	0	1	0	0	0	0	1	0	0	1	0	5	6	11	0	0	0	0	0	0	0	0	0
ifenna	1	0	0	0	1	1	0	0	1	0	0	0	0	2	0	0	0	0	0	0	0	0	0	0	0	3	3	6	0	0	0	0	0	0	0	0	0
ifenyinwa	1	0	0	0	1	1	0	0	2	0	0	0	0	2	0	0	0	0	0	0	0	0	1	1	0	4	5	9	0	0	0	0	0	0	1	1	0
ifeomachukwu	1	0	1	0	1	1	0	1	1	0	1	0	1	0	0	1	0	0	0	0	2	0	1	0	0	6	6	12	1	0	0	0	0	1	0	0	0
ifesinachi	1	0	1	0	1	1	0	1	3	0	0	0	0	1	0	0	0	0	1	0	0	0	0	0	0	5	5	10	1	0	0	0	0	0	0	0	0
ifunanyachukwu	2	0	1	0	0	1	0	1	1	0	1	0	0	2	0	0	0	0	0	0	3	0	1	1	0	6	8	14	1	0	0	0	0	1	0	1	0
igwe	0	0	0	0	1	0	1	0	1	0	0	0	0	0	0	0	0	0	0	0	0	0	1	0	0	2	2	4	0	0	0	1	0	0	0	0	0
igwebuike	0	1	0	0	2	0	1	0	2	0	1	0	0	0	0	0	0	0	0	0	1	0	1	0	0	5	4	9	0	0	0	1	0	0	0	0	0
iheanaetu	2	0	0	0	2	0	0	1	1	0	0	0	0	1	0	0	0	0	0	1	1	0	0	0	0	6	3	9	0	0	0	0	0	0	0	0	0
iheanyi	1	0	0	0	1	0	0	1	2	0	0	0	0	1	0	0	0	0	0	0	0	0	0	1	0	4	3	7	0	0	0	0	0	0	0	1	0
ihechinyere	0	0	1	0	3	0	0	2	2	0	0	0	0	1	0	0	0	1	0	0	0	0	0	1	0	5	6	11	1	0	0	0	0	0	0	1	0
ihechituru	0	0	1	0	1	0	0	2	2	0	0	0	0	0	0	0	0	1	0	1	2	0	0	0	0	5	5	10	1	0	0	0	0	0	0	0	0
ihejiuwa	1	0	0	0	1	0	0	1	2	1	0	0	0	0	0	0	0	0	0	0	1	0	1	0	0	5	3	8	0	0	0	0	0	0	0	0	0
ihekeremma	1	0	0	0	3	0	0	1	1	0	1	0	2	0	0	0	0	1	0	0	0	0	0	0	0	5	5	10	0	0	0	0	0	0	0	0	0
ihenwaeme	1	0	0	0	3	0	0	1	1	0	0	0	1	1	0	0	0	0	0	0	0	0	1	0	0	5	4	9	0	0	0	0	0	0	1	0	0
ihuka	1	0	0	0	0	0	0	1	1	0	1	0	0	0	0	0	0	0	0	0	1	0	0	0	0	3	2	5	0	0	0	0	0	0	0	0	0
ihunanya	2	0	0	0	0	0	0	1	1	0	0	0	0	2	0	0	0	0	0	0	1	0	0	1	0	4	4	8	0	0	0	0	0	0	0	1	0
ihuoma	1	0	0	0	0	0	0	1	1	0	0	0	1	0	0	1	0	0	0	0	1	0	0	0	0	4	2	6	0	0	0	0	0	0	0	0	0
ijeamaka	3	0	0	0	1	0	0	0	1	1	1	0	1	0	0	0	0	0	0	0	0	0	0	0	0	5	3	8	0	0	0	0	0	0	0	0	0
ijeawele	1	0	0	0	3	0	0	0	1	1	0	1	0	0	0	0	0	0	0	0	0	0	1	0	0	5	3	8	0	0	0	0	0	0	0	0	0
ijemma	1	0	0	0	1	0	0	0	1	1	0	0	2	0	0	0	0	0	0	0	0	0	0	0	0	3	3	6	0	0	0	0	0	0	0	0	0
ijendu	0	0	0	1	1	0	0	0	1	1	0	0	0	1	0	0	0	0	0	0	1	0	0	0	0	3	3	6	0	0	0	0	0	0	0	0	0
ijeoma	1	0	0	0	1	0	0	0	1	1	0	0	1	0	0	1	0	0	0	0	0	0	0	0	0	4	2	6	0	0	0	0	0	0	0	0	0
ijeudo	0	0	0	1	1	0	0	0	1	1	0	0	0	0	0	1	0	0	0	0	1	0	0	0	0	4	2	6	0	0	0	0	0	0	0	0	0
ijeuwa	1	0	0	0	1	0	0	0	1	1	0	0	0	0	0	0	0	0	0	0	1	0	1	0	0	4	2	6	0	0	0	0	0	0	0	0	0
ikebuaku	1	1	0	0	1	0	0	0	1	0	2	0	0	0	0	0	0	0	0	0	2	0	0	0	0	5	3	8	0	0	0	0	0	0	0	0	0
ikechukwu	0	0	1	0	1	0	0	1	1	0	2	0	0	0	0	0	0	0	0	0	2	0	1	0	0	4	5	9	1	0	0	0	0	1	0	0	0
ikedilo	0	0	0	1	1	0	0	0	2	0	1	1	0	0	0	1	0	0	0	0	0	0	0	0	0	4	3	7	0	0	0	0	0	0	0	0	0
ikemefuna	1	0	0	0	2	1	0	0	1	0	1	0	1	1	0	0	0	0	0	0	1	0	0	0	0	5	4	9	0	0	0	0	0	0	0	0	0
ikemerenwa	1	0	0	0	3	0	0	0	1	0	1	0	1	1	0	0	0	1	0	0	0	0	1	0	0	5	5	10	0	0	0	0	0	0	1	0	0
ikenna	1	0	0	0	1	0	0	0	1	0	1	0	0	2	0	0	0	0	0	0	0	0	0	0	0	3	3	6	0	0	0	0	0	0	0	0	0
ikpeama	2	0	0	0	1	0	0	0	1	0	1	0	1	0	0	0	1	0	0	0	0	0	0	0	0	4	3	7	0	0	0	0	1	0	0	0	0
ikpendu	0	0	0	1	1	0	0	0	1	0	1	0	0	1	0	0	1	0	0	0	1	0	0	0	0	3	4	7	0	0	0	0	1	0	0	0	0
ikunna	1	0	0	0	0	0	0	0	1	0	1	0	0	2	0	0	0	0	0	0	1	0	0	0	0	3	3	6	0	0	0	0	0	0	0	0	0
ikwan	1	0	0	0	0	0	0	0	1	0	1	0	0	1	0	0	0	0	0	0	0	0	1	0	0	2	3	5	0	0	0	0	0	1	0	0	0
ikwuka	1	0	0	0	0	0	0	0	1	0	2	0	0	0	0	0	0	0	0	0	1	0	1	0	0	3	3	6	0	0	0	0	0	1	0	0	0
iloawuchi	1	0	1	0	0	0	0	1	2	0	0	1	0	0	0	1	0	0	0	0	1	0	1	0	0	5	4	9	1	0	0	0	0	0	0	0	0
ilochi	0	0	1	0	0	0	0	1	2	0	0	1	0	0	0	1	0	0	0	0	0	0	0	0	0	3	3	6	1	0	0	0	0	0	0	0	0
iloerika	1	0	0	0	1	0	0	0	2	0	1	1	0	0	0	1	0	1	0	0	0	0	0	0	0	5	3	8	0	0	0	0	0	0	0	0	0
ilouno	0	0	0	0	0	0	0	0	1	0	0	1	0	1	0	2	0	0	0	0	1	0	0	0	0	4	2	6	0	0	0	0	0	0	0	0	0
iroabuchi	1	1	1	0	0	0	0	1	2	0	0	0	0	0	0	1	0	1	0	0	1	0	0	0	0	5	4	9	1	0	0	0	0	0	0	0	0
iroanya	2	0	0	0	0	0	0	0	1	0	0	0	0	1	0	1	0	1	0	0	0	0	0	1	0	4	3	7	0	0	0	0	0	0	0	1	0
iromaka	2	0	0	0	0	0	0	0	1	0	1	0	1	0	0	1	0	1	0	0	0	0	0	0	0	4	3	7	0	0	0	0	0	0	0	0	0
isioma	1	0	0	0	0	0	0	0	2	0	0	0	1	0	0	1	0	0	1	0	0	0	0	0	0	4	2	6	0	0	0	0	0	0	0	0	0
iwegbune	0	1	0	0	2	0	1	0	1	0	0	0	0	1	0	0	0	0	0	0	1	0	1	0	0	4	4	8	0	1	0	0	0	0	0	0	0
iyomaku	1	0	0	0	0	0	0	0	1	0	1	0	1	0	0	1	0	0	0	0	1	0	0	1	0	4	3	7	0	0	0	0	0	0	0	0	0
izuchukwu	0	0	1	0	0	0	0	1	1	0	1	0	0	0	0	0	0	0	0	0	3	0	1	0	1	4	5	9	1	0	0	0	0	1	0	0	0
izukanneji	1	0	0	0	1	0	0	0	2	1	1	0	0	2	0	0	0	0	0	0	1	0	0	0	1	5	5	10	0	0	0	0	0	0	0	0	0
izundu	0	0	0	1	0	0	0	0	1	0	0	0	0	1	0	0	0	0	0	0	2	0	0	0	1	3	3	6	0	0	0	0	0	0	0	0	0
izunna	1	0	0	0	0	0	0	0	1	0	0	0	0	2	0	0	0	0	0	0	1	0	0	0	1	3	3	6	0	0	0	0	0	0	0	0	0
izuoha	1	0	0	0	0	0	0	1	1	0	0	0	0	0	0	1	0	0	0	0	1	0	0	0	1	4	2	6	0	0	0	0	0	0	0	0	0
izuora	1	0	0	0	0	0	0	0	1	0	0	0	0	0	0	1	0	1	0	0	1	0	0	0	1	4	2	6	0	0	0	0	0	0	0	0	0
jachukwuike	1	0	1	0	1	0	0	1	1	1	2	0	0	0	0	0	0	0	0	0	2	0	1	0	0	5	6	11	1	0	0	0	0	1	0	0	0
jachukwumma	2	0	1	0	0	0	0	1	0	1	1	0	2	0	0	0	0	0	0	0	2	0	1	0	0	4	7	11	1	0	0	0	0	1	0	0	0
jidenna	1	0	0	1	1	0	0	0	1	1	0	0	0	2	0	0	0	0	0	0	0	0	0	0	0	3	4	7	0	0	0	0	0	0	0	0	0
jideofor	0	0	0	1	1	1	0	0	1	1	0	0	0	0	0	2	0	1	0	0	0	0	0	0	0	4	4	8	0	0	0	0	0	0	0	0	0
kachiside	1	0	1	1	1	0	0	1	2	0	1	0	0	0	0	0	0	0	1	0	0	0	0	0	0	4	5	9	1	0	0	0	0	0	0	0	0
kainenechukwu	1	0	1	0	2	0	0	1	1	0	2	0	0	2	0	0	0	0	0	0	2	0	1	0	0	6	7	13	1	0	0	0	0	1	0	0	0
kairaluchukwu	2	0	1	0	0	0	0	1	1	0	2	1	0	0	0	0	0	1	0	0	3	0	1	0	0	6	7	13	1	0	0	0	0	1	0	0	0
kairamarachukwu	4	0	1	0	0	0	0	1	1	0	2	0	1	0	0	0	0	2	0	0	2	0	1	0	0	7	8	15	1	0	0	0	0	1	0	0	0
kaisoluchukwu	1	0	1	0	0	0	0	1	1	0	2	1	0	0	0	1	0	0	1	0	3	0	1	0	0	6	7	13	1	0	0	0	0	1	0	0	0
kaitochi	1	0	1	0	0	0	0	1	2	0	1	0	0	0	0	1	0	0	0	1	0	0	0	0	0	4	4	8	1	0	0	0	0	0	0	0	0
kalu	1	0	0	0	0	0	0	0	0	0	1	1	0	0	0	0	0	0	0	0	1	0	0	0	0	2	2	4	0	0	0	0	0	0	0	0	0
kambili	1	1	0	0	0	0	0	0	2	0	1	1	1	0	0	0	0	0	0	0	0	0	0	0	0	3	4	7	0	0	0	0	0	0	0	0	0
kamdi	1	0	0	1	0	0	0	0	1	0	1	0	1	0	0	0	0	0	0	0	0	0	0	0	0	2	3	5	0	0	0	0	0	0	0	0	0
kamfeechukwu	1	0	1	0	2	1	0	1	0	0	2	0	1	0	0	0	0	0	0	0	2	0	1	0	0	5	7	12	1	0	0	0	0	1	0	0	0
kamgharida	3	0	0	1	0	0	1	1	1	0	1	0	1	0	0	0	0	1	0	0	0	0	0	0	0	4	6	10	0	0	1	0	0	0	0	0	0
kamsiyochukwu	1	0	1	0	0	0	0	1	1	0	2	0	1	0	0	1	0	0	1	0	2	0	1	1	0	5	8	13	1	0	0	0	0	1	0	0	0
kamsiyonna	2	0	0	0	0	0	0	0	1	0	1	0	1	2	0	1	0	0	1	0	0	0	0	1	0	4	6	10	0	0	0	0	0	0	0	0	0
kanayochukwu	2	0	1	0	0	0	0	1	0	0	2	0	0	1	0	1	0	0	0	0	2	0	1	1	0	5	7	12	1	0	0	0	0	1	0	0	0
kandibe	1	1	0	1	1	0	0	0	1	0	1	0	0	1	0	0	0	0	0	0	0	0	0	0	0	3	4	7	0	0	0	0	0	0	0	0	0
kanyiṅulia	2	0	0	0	0	0	0	0	2	0	1	1	0	1	1	0	0	0	0	0	1	0	0	1	0	5	5	10	0	0	0	0	0	0	0	1	0
kasarachi	3	0	1	0	0	0	0	1	1	0	1	0	0	0	0	0	0	1	1	0	0	0	0	0	0	4	5	9	1	0	0	0	0	0	0	0	0
kasiemobi	1	1	0	0	1	0	0	0	2	0	1	0	1	0	0	1	0	0	1	0	0	0	0	0	0	5	4	9	0	0	0	0	0	0	0	0	0
kelechi	0	0	1	0	2	0	0	1	1	0	1	1	0	0	0	0	0	0	0	0	0	0	0	0	0	3	4	7	1	0	0	0	0	0	0	0	0
kenechukwu	0	0	1	0	2	0	0	1	0	0	2	0	0	1	0	0	0	0	0	0	2	0	1	0	0	4	6	10	1	0	0	0	0	1	0	0	0
kenenna	1	0	0	0	2	0	0	0	0	0	1	0	0	3	0	0	0	0	0	0	0	0	0	0	0	3	4	7	0	0	0	0	0	0	0	0	0
kesandu	1	0	0	1	1	0	0	0	0	0	1	0	0	1	0	0	0	0	1	0	1	0	0	0	0	3	4	7	0	0	0	0	0	0	0	0	0
kosarachi	2	0	1	0	0	0	0	1	1	0	1	0	0	0	0	1	0	1	1	0	0	0	0	0	0	4	5	9	1	0	0	0	0	0	0	0	0
kosarachukwu	2	0	1	0	0	0	0	1	0	0	2	0	0	0	0	1	0	1	1	0	2	0	1	0	0	5	7	12	1	0	0	0	0	1	0	0	0
kosisochukwu	0	0	1	0	0	0	0	1	1	0	2	0	0	0	0	2	0	0	2	0	2	0	1	0	0	5	7	12	1	0	0	0	0	1	0	0	0
kosoluchukwu	0	0	1	0	0	0	0	1	0	0	2	1	0	0	0	2	0	0	1	0	3	0	1	0	0	5	7	12	1	0	0	0	0	1	0	0	0
lebechi	0	1	1	0	2	0	0	1	1	0	0	1	0	0	0	0	0	0	0	0	0	0	0	0	0	3	4	7	1	0	0	0	0	0	0	0	0
lotachi	1	0	1	0	0	0	0	1	1	0	0	1	0	0	0	1	0	0	0	1	0	0	0	0	0	3	4	7	1	0	0	0	0	0	0	0	0
lotachukwu	1	0	1	0	0	0	0	1	0	0	1	1	0	0	0	1	0	0	0	1	2	0	1	0	0	4	6	10	1	0	0	0	0	1	0	0	0
lotanna	2	0	0	0	0	0	0	0	0	0	0	1	0	2	0	1	0	0	0	1	0	0	0	0	0	3	4	7	0	0	0	0	0	0	0	0	0
madufo	1	0	0	1	0	1	0	0	0	0	0	0	1	0	0	1	0	0	0	0	1	0	0	0	0	3	3	6	0	0	0	0	0	0	0	0	0
maduike	1	0	0	1	1	0	0	0	1	0	1	0	1	0	0	0	0	0	0	0	1	0	0	0	0	4	3	7	0	0	0	0	0	0	0	0	0
madukwe	1	0	0	1	1	0	0	0	0	0	1	0	1	0	0	0	0	0	0	0	1	0	1	0	0	3	4	7	0	0	0	0	0	1	0	0	0
makuachukwu	2	0	1	0	0	0	0	1	0	0	2	0	1	0	0	0	0	0	0	0	3	0	1	0	0	5	6	11	1	0	0	0	0	1	0	0	0
mgbafo	1	1	0	0	0	1	1	0	0	0	0	0	1	0	0	1	0	0	0	0	0	0	0	0	0	2	4	6	0	1	0	0	0	0	0	0	0
mgbakata	3	1	0	0	0	0	1	0	0	0	1	0	1	0	0	0	0	0	0	1	0	0	0	0	0	3	5	8	0	1	0	0	0	0	0	0	0
mgbankwo	1	1	0	0	0	0	1	0	0	0	1	0	1	1	0	1	0	0	0	0	0	0	1	0	0	2	6	8	0	1	0	0	0	1	0	0	0
mgbechikwere	0	1	1	0	3	0	1	1	1	0	1	0	1	0	0	0	0	1	0	0	0	0	1	0	0	4	8	12	1	1	0	0	0	1	0	0	0
mgbeke	0	1	0	0	2	0	1	0	0	0	1	0	1	0	0	0	0	0	0	0	0	0	0	0	0	2	4	6	0	1	0	0	0	0	0	0	0
mgbenka	1	1	0	0	1	0	1	0	0	0	1	0	1	1	0	0	0	0	0	0	0	0	0	0	0	2	5	7	0	1	0	0	0	0	0	0	0
mgborie	0	1	0	0	1	0	1	0	1	0	0	0	1	0	0	1	0	1	0	0	0	0	0	0	0	3	4	7	0	1	0	0	0	0	0	0	0
mkpa	1	0	0	0	0	0	0	0	0	0	1	0	1	0	0	0	1	0	0	0	0	0	0	0	0	1	3	4	0	0	0	0	1	0	0	0	0
mkpauba	2	1	0	0	0	0	0	0	0	0	1	0	1	0	0	0	1	0	0	0	1	0	0	0	0	3	4	7	0	0	0	0	1	0	0	0	0
mkpurumma	1	0	0	0	0	0	0	0	0	0	1	0	3	0	0	0	1	1	0	0	2	0	0	0	0	3	6	9	0	0	0	0	1	0	0	0	0
mmachukwu	1	0	1	0	0	0	0	1	0	0	1	0	2	0	0	0	0	0	0	0	2	0	1	0	0	3	6	9	1	0	0	0	0	1	0	0	0
mmaduabuchi	2	1	1	1	0	0	0	1	1	0	0	0	2	0	0	0	0	0	0	0	2	0	0	0	0	5	6	11	1	0	0	0	0	0	0	0	0
mmadubuike	1	1	0	1	1	0	0	0	1	0	1	0	2	0	0	0	0	0	0	0	2	0	0	0	0	5	5	10	0	0	0	0	0	0	0	0	0
mmadukaejikasia	4	0	0	1	1	0	0	0	2	1	2	0	2	0	0	0	0	0	1	0	1	0	0	0	0	8	7	15	0	0	0	0	0	0	0	0	0
mmadukejiaga	3	0	0	1	1	0	1	0	1	1	1	0	2	0	0	0	0	0	0	0	1	0	0	0	0	6	6	12	0	0	0	0	0	0	0	0	0
mmamma	2	0	0	0	0	0	0	0	0	0	0	0	4	0	0	0	0	0	0	0	0	0	0	0	0	2	4	6	0	0	0	0	0	0	0	0	0
mmasichi	1	0	1	0	0	0	0	1	2	0	0	0	2	0	0	0	0	0	1	0	0	0	0	0	0	3	5	8	1	0	0	0	0	0	0	0	0
mmasichukwu	1	0	1	0	0	0	0	1	1	0	1	0	2	0	0	0	0	0	1	0	2	0	1	0	0	4	7	11	1	0	0	0	0	1	0	0	0
mmasinachi	2	0	1	0	0	0	0	1	2	0	0	0	2	1	0	0	0	0	1	0	0	0	0	0	0	4	6	10	1	0	0	0	0	0	0	0	0
mmeremikwu	0	0	0	0	2	0	0	0	1	0	1	0	3	0	0	0	0	1	0	0	1	0	1	0	0	4	6	10	0	0	0	0	0	1	0	0	0
mmereole	0	0	0	0	3	0	0	0	0	0	0	1	2	0	0	1	0	1	0	0	0	0	0	0	0	4	4	8	0	0	0	0	0	0	0	0	0
mmerichukwu	0	0	1	0	1	0	0	1	1	0	1	0	2	0	0	0	0	1	0	0	2	0	1	0	0	4	7	11	1	0	0	0	0	1	0	0	0
mmesomachukwu	1	0	1	0	1	0	0	1	0	0	1	0	3	0	0	1	0	0	1	0	2	0	1	0	0	5	8	13	1	0	0	0	0	1	0	0	0
motanya	2	0	0	0	0	0	0	0	0	0	0	0	1	1	0	1	0	0	0	1	0	0	0	1	0	3	4	7	0	0	0	0	0	0	0	1	0
munachimso	1	0	1	0	0	0	0	1	1	0	0	0	2	1	0	1	0	0	1	0	1	0	0	0	0	4	6	10	1	0	0	0	0	0	0	0	0
muonwetalu	1	0	0	0	1	0	0	0	0	0	0	1	1	1	0	1	0	0	0	1	2	0	1	0	0	5	5	10	0	0	0	0	0	0	1	0	0
muonyelu	0	0	0	0	1	0	0	0	0	0	0	1	1	1	0	1	0	0	0	0	2	0	0	1	0	4	4	8	0	0	0	0	0	0	0	1	0
muorah	1	0	0	0	0	0	0	1	0	0	0	0	1	0	0	1	0	1	0	0	1	0	0	0	0	3	3	6	0	0	0	0	0	0	0	0	0
nchedochukwu	0	0	2	1	1	0	0	2	0	0	1	0	0	1	0	1	0	0	0	0	2	0	1	0	0	4	8	12	2	0	0	0	0	1	0	0	0
nchekwube	0	1	1	0	2	0	0	1	0	0	1	0	0	1	0	0	0	0	0	0	1	0	1	0	0	3	6	9	1	0	0	0	0	1	0	0	0
nchetachukwu	1	0	2	0	1	0	0	2	0	0	1	0	0	1	0	0	0	0	0	1	2	0	1	0	0	4	8	12	2	0	0	0	0	1	0	0	0
ndaulo	1	0	0	1	0	0	0	0	0	0	0	1	0	1	0	1	0	0	0	0	1	0	0	0	0	3	3	6	0	0	0	0	0	0	0	0	0
ndidiamaka	3	0	0	2	0	0	0	0	2	0	1	0	1	1	0	0	0	0	0	0	0	0	0	0	0	5	5	10	0	0	0	0	0	0	0	0	0
ndimele	0	0	0	1	2	0	0	0	1	0	0	1	1	1	0	0	0	0	0	0	0	0	0	0	0	3	4	7	0	0	0	0	0	0	0	0	0
ndirika	1	0	0	1	0	0	0	0	2	0	1	0	0	1	0	0	0	1	0	0	0	0	0	0	0	3	4	7	0	0	0	0	0	0	0	0	0
ndochukwu	0	0	1	1	0	0	0	1	0	0	1	0	0	1	0	1	0	0	0	0	2	0	1	0	0	3	6	9	1	0	0	0	0	1	0	0	0
ndubeze	0	1	0	1	2	0	0	0	0	0	0	0	0	1	0	0	0	0	0	0	1	0	0	0	1	3	4	7	0	0	0	0	0	0	0	0	0
ndubuisi	0	1	0	1	0	0	0	0	2	0	0	0	0	1	0	0	0	0	1	0	2	0	0	0	0	4	4	8	0	0	0	0	0	0	0	0	0
ndudirah	1	0	0	2	0	0	0	1	1	0	0	0	0	1	0	0	0	1	0	0	1	0	0	0	0	3	5	8	0	0	0	0	0	0	0	0	0
ndukaku	1	0	0	1	0	0	0	0	0	0	2	0	0	1	0	0	0	0	0	0	2	0	0	0	0	3	4	7	0	0	0	0	0	0	0	0	0
ndukwo	0	0	0	1	0	0	0	0	0	0	1	0	0	1	0	1	0	0	0	0	1	0	1	0	0	2	4	6	0	0	0	0	0	1	0	0	0
nebolisa	1	1	0	0	1	0	0	0	1	0	0	1	0	1	0	1	0	0	1	0	0	0	0	0	0	4	4	8	0	0	0	0	0	0	0	0	0
nesochi	0	0	1	0	1	0	0	1	1	0	0	0	0	1	0	1	0	0	1	0	0	0	0	0	0	3	4	7	1	0	0	0	0	0	0	0	0
ngam	1	0	0	0	0	0	1	0	0	0	0	0	1	1	0	0	0	0	0	0	0	0	0	0	0	1	3	4	0	0	0	0	0	0	0	0	0
ngene	0	0	0	0	2	0	1	0	0	0	0	0	0	2	0	0	0	0	0	0	0	0	0	0	0	2	3	5	0	0	0	0	0	0	0	0	0
ngesina	1	0	0	0	1	0	1	0	1	0	0	0	0	2	0	0	0	0	1	0	0	0	0	0	0	3	4	7	0	0	0	0	0	0	0	0	0
ngozichinyere	0	0	1	0	2	0	1	1	2	0	0	0	0	2	0	1	0	1	0	0	0	0	0	1	1	5	8	13	1	0	0	0	0	0	0	1	0
ngozichukwu	0	0	1	0	0	0	1	1	1	0	1	0	0	1	0	1	0	0	0	0	2	0	1	0	1	4	7	11	1	0	0	0	0	1	0	0	0
ngozika	1	0	0	0	0	0	1	0	1	0	1	0	0	1	0	1	0	0	0	0	0	0	0	0	1	3	4	7	0	0	0	0	0	0	0	0	0
ngwakowe	1	0	0	0	1	0	1	0	0	0	1	0	0	1	0	1	0	0	0	0	0	0	2	0	0	3	5	8	0	0	0	1	0	0	0	0	0
nina	1	0	0	0	0	0	0	0	1	0	0	0	0	2	0	0	0	0	0	0	0	0	0	0	0	2	2	4	0	0	0	0	0	0	0	0	0
njideka	1	0	0	1	1	0	0	0	1	1	1	0	0	1	0	0	0	0	0	0	0	0	0	0	0	3	4	7	0	0	0	0	0	0	0	0	0
nkama	2	0	0	0	0	0	0	0	0	0	1	0	1	1	0	0	0	0	0	0	0	0	0	0	0	2	3	5	0	0	0	0	0	0	0	0	0
nkasiobi	1	1	0	0	0	0	0	0	2	0	1	0	0	1	0	1	0	0	1	0	0	0	0	0	0	4	4	8	0	0	0	0	0	0	0	0	0
nkechinyereonye	0	0	1	0	4	0	0	1	1	0	1	0	0	3	0	1	0	1	0	0	0	0	0	2	0	6	9	15	1	0	0	0	0	0	0	2	0
nkechituru	0	0	1	0	1	0	0	1	1	0	1	0	0	1	0	0	0	1	0	1	2	0	0	0	0	4	6	10	1	0	0	0	0	0	0	0	0
nkediniruka	1	0	0	1	1	0	0	0	2	0	2	0	0	2	0	0	0	1	0	0	1	0	0	0	0	5	6	11	0	0	0	0	0	0	0	0	0
nkemdirim	0	0	0	1	1	0	0	0	2	0	1	0	2	1	0	0	0	1	0	0	0	0	0	0	0	3	6	9	0	0	0	0	0	0	0	0	0
nkemjika	1	0	0	0	1	0	0	0	1	1	2	0	1	1	0	0	0	0	0	0	0	0	0	0	0	3	5	8	0	0	0	0	0	0	0	0	0
nkeonye	0	0	0	0	2	0	0	0	0	0	1	0	0	2	0	1	0	0	0	0	0	0	0	1	0	3	4	7	0	0	0	0	0	0	0	1	0
nkirika	1	0	0	0	0	0	0	0	2	0	2	0	0	1	0	0	0	1	0	0	0	0	0	0	0	3	4	7	0	0	0	0	0	0	0	0	0
nkolika	1	0	0	0	0	0	0	0	1	0	2	1	0	1	0	1	0	0	0	0	0	0	0	0	0	3	4	7	0	0	0	0	0	0	0	0	0
nkwoama	2	0	0	0	0	0	0	0	0	0	1	0	1	1	0	1	0	0	0	0	0	0	1	0	0	3	4	7	0	0	0	0	0	1	0	0	0
nlemadim	1	0	0	1	1	0	0	0	1	0	0	1	2	1	0	0	0	0	0	0	0	0	0	0	0	3	5	8	0	0	0	0	0	0	0	0	0
nmutamaka	3	0	0	0	0	0	0	0	0	0	1	0	2	1	0	0	0	0	0	1	1	0	0	0	0	4	5	9	0	0	0	0	0	0	0	0	0
nnabuchi	1	1	1	0	0	0	0	1	1	0	0	0	0	2	0	0	0	0	0	0	1	0	0	0	0	3	5	8	1	0	0	0	0	0	0	0	0
nnabuikem	1	1	0	0	1	0	0	0	1	0	1	0	1	2	0	0	0	0	0	0	1	0	0	0	0	4	5	9	0	0	0	0	0	0	0	0	0
nnachi	1	0	1	0	0	0	0	1	1	0	0	0	0	2	0	0	0	0	0	0	0	0	0	0	0	2	4	6	1	0	0	0	0	0	0	0	0
nnaemeka	2	0	0	0	2	0	0	0	0	0	1	0	1	2	0	0	0	0	0	0	0	0	0	0	0	4	4	8	0	0	0	0	0	0	0	0	0
nnaemezia	2	0	0	0	2	0	0	0	1	0	0	0	1	2	0	0	0	0	0	0	0	0	0	0	1	5	4	9	0	0	0	0	0	0	0	0	0
nnagoziri	1	0	0	0	0	0	1	0	2	0	0	0	0	2	0	1	0	1	0	0	0	0	0	0	1	4	5	9	0	0	0	0	0	0	0	0	0
nnajofor	1	0	0	0	0	1	0	0	0	1	0	0	0	2	0	2	0	1	0	0	0	0	0	0	0	3	5	8	0	0	0	0	0	0	0	0	0
nnakee	1	0	0	0	2	0	0	0	0	0	1	0	0	2	0	0	0	0	0	0	0	0	0	0	0	3	3	6	0	0	0	0	0	0	0	0	0
nnamabia	3	1	0	0	0	0	0	0	1	0	0	0	1	2	0	0	0	0	0	0	0	0	0	0	0	4	4	8	0	0	0	0	0	0	0	0	0
nnamdi	1	0	0	1	0	0	0	0	1	0	0	0	1	2	0	0	0	0	0	0	0	0	0	0	0	2	4	6	0	0	0	0	0	0	0	0	0
nnanna	2	0	0	0	0	0	0	0	0	0	0	0	0	4	0	0	0	0	0	0	0	0	0	0	0	2	4	6	0	0	0	0	0	0	0	0	0
nneamaka	3	0	0	0	1	0	0	0	0	0	1	0	1	2	0	0	0	0	0	0	0	0	0	0	0	4	4	8	0	0	0	0	0	0	0	0	0
nnebuife	0	1	0	0	2	1	0	0	1	0	0	0	0	2	0	0	0	0	0	0	1	0	0	0	0	4	4	8	0	0	0	0	0	0	0	0	0
nnedimma	1	0	0	1	1	0	0	0	1	0	0	0	2	2	0	0	0	0	0	0	0	0	0	0	0	3	5	8	0	0	0	0	0	0	0	0	0
nneji	0	0	0	0	1	0	0	0	1	1	0	0	0	2	0	0	0	0	0	0	0	0	0	0	0	2	3	5	0	0	0	0	0	0	0	0	0
nneka	1	0	0	0	1	0	0	0	0	0	1	0	0	2	0	0	0	0	0	0	0	0	0	0	0	2	3	5	0	0	0	0	0	0	0	0	0
nnenna	1	0	0	0	1	0	0	0	0	0	0	0	0	4	0	0	0	0	0	0	0	0	0	0	0	2	4	6	0	0	0	0	0	0	0	0	0
nnennaya	2	0	0	0	1	0	0	0	0	0	0	0	0	4	0	0	0	0	0	0	0	0	0	1	0	3	5	8	0	0	0	0	0	0	0	0	0
nneoma	1	0	0	0	1	0	0	0	0	0	0	0	1	2	0	1	0	0	0	0	0	0	0	0	0	3	3	6	0	0	0	0	0	0	0	0	0
nnonyelum	0	0	0	0	1	0	0	0	0	0	0	1	1	3	0	1	0	0	0	0	1	0	0	1	0	3	6	9	0	0	0	0	0	0	0	1	0
nnorom	0	0	0	0	0	0	0	0	0	0	0	0	1	2	0	2	0	1	0	0	0	0	0	0	0	2	4	6	0	0	0	0	0	0	0	0	0
nnuaku	1	0	0	0	0	0	0	0	0	0	1	0	0	2	0	0	0	0	0	0	2	0	0	0	0	3	3	6	0	0	0	0	0	0	0	0	0
nodebechukwu	0	1	1	1	2	0	0	1	0	0	1	0	0	1	0	1	0	0	0	0	2	0	1	0	0	5	7	12	1	0	0	0	0	1	0	0	0
nwabiaranekeya	4	1	0	0	2	0	0	0	1	0	1	0	0	2	0	0	0	1	0	0	0	0	1	1	0	7	7	14	0	0	0	0	0	0	1	0	0
nwabuaku	2	1	0	0	0	0	0	0	0	0	1	0	0	1	0	0	0	0	0	0	2	0	1	0	0	4	4	8	0	0	0	0	0	0	1	0	0
nwabudike	1	1	0	1	1	0	0	0	1	0	1	0	0	1	0	0	0	0	0	0	1	0	1	0	0	4	5	9	0	0	0	0	0	0	1	0	0
nwabueze	1	1	0	0	2	0	0	0	0	0	0	0	0	1	0	0	0	0	0	0	1	0	1	0	1	4	4	8	0	0	0	0	0	0	1	0	0
nwabufo	1	1	0	0	0	1	0	0	0	0	0	0	0	1	0	1	0	0	0	0	1	0	1	0	0	3	4	7	0	0	0	0	0	0	1	0	0
nwabugo	1	1	0	0	0	0	1	0	0	0	0	0	0	1	0	1	0	0	0	0	1	0	1	0	0	3	4	7	0	0	0	0	0	0	1	0	0
nwabugwu	1	1	0	0	0	0	1	0	0	0	0	0	0	1	0	0	0	0	0	0	2	0	2	0	0	3	5	8	0	0	0	1	0	0	1	0	0
nwabuikwu	1	1	0	0	0	0	0	0	1	0	1	0	0	1	0	0	0	0	0	0	2	0	2	0	0	4	5	9	0	0	0	0	0	1	1	0	0
nwabuisi	1	1	0	0	0	0	0	0	2	0	0	0	0	1	0	0	0	0	1	0	1	0	1	0	0	4	4	8	0	0	0	0	0	0	1	0	0
nwabundo	1	1	0	1	0	0	0	0	0	0	0	0	0	2	0	1	0	0	0	0	1	0	1	0	0	3	5	8	0	0	0	0	0	0	1	0	0
nwabunwanne	2	1	0	0	1	0	0	0	0	0	0	0	0	4	0	0	0	0	0	0	1	0	2	0	0	4	7	11	0	0	0	0	0	0	2	0	0
nwabuogor	1	1	0	0	0	0	1	0	0	0	0	0	0	1	0	2	0	1	0	0	1	0	1	0	0	4	5	9	0	0	0	0	0	0	1	0	0
nwabuona	2	1	0	0	0	0	0	0	0	0	0	0	0	2	0	1	0	0	0	0	1	0	1	0	0	4	4	8	0	0	0	0	0	0	1	0	0
nwaburu	1	1	0	0	0	0	0	0	0	0	0	0	0	1	0	0	0	1	0	0	2	0	1	0	0	3	4	7	0	0	0	0	0	0	1	0	0
nwachinemere	1	0	1	0	3	0	0	1	1	0	0	0	1	2	0	0	0	1	0	0	0	0	1	0	0	5	7	12	1	0	0	0	0	0	1	0	0
nwachukwu	1	0	1	0	0	0	0	1	0	0	1	0	0	1	0	0	0	0	0	0	2	0	2	0	0	3	6	9	1	0	0	0	0	1	1	0	0
nwadika	2	0	0	1	0	0	0	0	1	0	1	0	0	1	0	0	0	0	0	0	0	0	1	0	0	3	4	7	0	0	0	0	0	0	1	0	0
nwadike	1	0	0	1	1	0	0	0	1	0	1	0	0	1	0	0	0	0	0	0	0	0	1	0	0	3	4	7	0	0	0	0	0	0	1	0	0
nwadiogwa	2	0	0	1	0	0	1	0	1	0	0	0	0	1	0	1	0	0	0	0	0	0	2	0	0	4	5	9	0	0	0	1	0	0	1	0	0
nwadiradi	2	0	0	2	0	0	0	0	2	0	0	0	0	1	0	0	0	1	0	0	0	0	1	0	0	4	5	9	0	0	0	0	0	0	1	0	0
nwadiuto	1	0	0	1	0	0	0	0	1	0	0	0	0	1	0	1	0	0	0	1	1	0	1	0	0	4	4	8	0	0	0	0	0	0	1	0	0
nwaele	1	0	0	0	2	0	0	0	0	0	0	1	0	1	0	0	0	0	0	0	0	0	1	0	0	3	3	6	0	0	0	0	0	0	1	0	0
nwairo	1	0	0	0	0	0	0	0	1	0	0	0	0	1	0	1	0	1	0	0	0	0	1	0	0	3	3	6	0	0	0	0	0	0	1	0	0
nwaji	1	0	0	0	0	0	0	0	1	1	0	0	0	1	0	0	0	0	0	0	0	0	1	0	0	2	3	5	0	0	0	0	0	0	1	0	0
nwakaego	2	0	0	0	1	0	1	0	0	0	1	0	0	1	0	1	0	0	0	0	0	0	1	0	0	4	4	8	0	0	0	0	0	0	1	0	0
nwakaibie	2	1	0	0	1	0	0	0	2	0	1	0	0	1	0	0	0	0	0	0	0	0	1	0	0	5	4	9	0	0	0	0	0	0	1	0	0
nwakaku	2	0	0	0	0	0	0	0	0	0	2	0	0	1	0	0	0	0	0	0	1	0	1	0	0	3	4	7	0	0	0	0	0	0	1	0	0
nwakamma	3	0	0	0	0	0	0	0	0	0	1	0	2	1	0	0	0	0	0	0	0	0	1	0	0	3	5	8	0	0	0	0	0	0	1	0	0
nwakonuilo	1	0	0	0	0	0	0	0	1	0	1	1	0	2	0	2	0	0	0	0	1	0	1	0	0	5	5	10	0	0	0	0	0	0	1	0	0
nwamaka	3	0	0	0	0	0	0	0	0	0	1	0	1	1	0	0	0	0	0	0	0	0	1	0	0	3	4	7	0	0	0	0	0	0	1	0	0
nwamuo	1	0	0	0	0	0	0	0	0	0	0	0	1	1	0	1	0	0	0	0	1	0	1	0	0	3	3	6	0	0	0	0	0	0	1	0	0
nwaneri	1	0	0	0	1	0	0	0	1	0	0	0	0	2	0	0	0	1	0	0	0	0	1	0	0	3	4	7	0	0	0	0	0	0	1	0	0
nwanezi	1	0	0	0	1	0	0	0	1	0	0	0	0	2	0	0	0	0	0	0	0	0	1	0	1	3	4	7	0	0	0	0	0	0	1	0	0
nwangwu	1	0	0	0	0	0	1	0	0	0	0	0	0	2	0	0	0	0	0	0	1	0	2	0	0	2	5	7	0	0	0	1	0	0	1	0	0
nwankwo	1	0	0	0	0	0	0	0	0	0	1	0	0	2	0	1	0	0	0	0	0	0	2	0	0	2	5	7	0	0	0	0	0	1	1	0	0
nwanneka	2	0	0	0	1	0	0	0	0	0	1	0	0	3	0	0	0	0	0	0	0	0	1	0	0	3	5	8	0	0	0	0	0	0	1	0	0
nwannem	1	0	0	0	1	0	0	0	0	0	0	0	1	3	0	0	0	0	0	0	0	0	1	0	0	2	5	7	0	0	0	0	0	0	1	0	0
nwanolue	1	0	0	0	1	0	0	0	0	0	0	1	0	2	0	1	0	0	0	0	1	0	1	0	0	4	4	8	0	0	0	0	0	0	1	0	0
nwanyibuife	1	1	0	0	1	1	0	0	2	0	0	0	0	2	0	0	0	0	0	0	1	0	1	1	0	5	6	11	0	0	0	0	0	0	1	1	0
nwaoche	1	0	1	0	1	0	0	1	0	0	0	0	0	1	0	1	0	0	0	0	0	0	1	0	0	3	4	7	1	0	0	0	0	0	1	0	0
nwaolisa	2	0	0	0	0	0	0	0	1	0	0	1	0	1	0	1	0	0	1	0	0	0	1	0	0	4	4	8	0	0	0	0	0	0	1	0	0
nwasinachi	2	0	1	0	0	0	0	1	2	0	0	0	0	2	0	0	0	0	1	0	0	0	1	0	0	4	6	10	1	0	0	0	0	0	1	0	0
nwatoka	2	0	0	0	0	0	0	0	0	0	1	0	0	1	0	1	0	0	0	1	0	0	1	0	0	3	4	7	0	0	0	0	0	0	1	0	0
nweke	0	0	0	0	2	0	0	0	0	0	1	0	0	1	0	0	0	0	0	0	0	0	1	0	0	2	3	5	0	0	0	0	0	0	1	0	0
nwiba	1	1	0	0	0	0	0	0	1	0	0	0	0	1	0	0	0	0	0	0	0	0	1	0	0	2	3	5	0	0	0	0	0	0	1	0	0
nwigwe	0	0	0	0	1	0	1	0	1	0	0	0	0	1	0	0	0	0	0	0	0	0	2	0	0	2	4	6	0	0	0	1	0	0	1	0	0
nwinya	1	0	0	0	0	0	0	0	1	0	0	0	0	2	0	0	0	0	0	0	0	0	1	1	0	2	4	6	0	0	0	0	0	0	1	1	0
nwokeafor	1	0	0	0	1	1	0	0	0	0	1	0	0	1	0	2	0	1	0	0	0	0	1	0	0	4	5	9	0	0	0	0	0	0	1	0	0
nwokedi	0	0	0	1	1	0	0	0	1	0	1	0	0	1	0	1	0	0	0	0	0	0	1	0	0	3	4	7	0	0	0	0	0	0	1	0	0
nwokediegwu	0	0	0	1	2	0	1	0	1	0	1	0	0	1	0	1	0	0	0	0	1	0	2	0	0	5	6	11	0	0	0	1	0	0	1	0	0
nwokeukwu	0	0	0	0	1	0	0	0	0	0	2	0	0	1	0	1	0	0	0	0	2	0	2	0	0	4	5	9	0	0	0	0	0	1	1	0	0
nwolisa	1	0	0	0	0	0	0	0	1	0	0	1	0	1	0	1	0	0	1	0	0	0	1	0	0	3	4	7	0	0	0	0	0	0	1	0	0
nworah	1	0	0	0	0	0	0	1	0	0	0	0	0	1	0	1	0	1	0	0	0	0	1	0	0	2	4	6	0	0	0	0	0	0	1	0	0
nworie	0	0	0	0	1	0	0	0	1	0	0	0	0	1	0	1	0	1	0	0	0	0	1	0	0	3	3	6	0	0	0	0	0	0	1	0	0
nwoye	0	0	0	0	1	0	0	0	0	0	0	0	0	1	0	1	0	0	0	0	0	0	1	1	0	2	3	5	0	0	0	0	0	0	1	0	0
nwuka	1	0	0	0	0	0	0	0	0	0	1	0	0	1	0	0	0	0	0	0	1	0	1	0	0	2	3	5	0	0	0	0	0	0	1	0	0
nzubechukwu	0	1	1	0	1	0	0	1	0	0	1	0	0	1	0	0	0	0	0	0	3	0	1	0	1	4	7	11	1	0	0	0	0	1	0	0	0
obasiaruka	3	1	0	0	0	0	0	0	1	0	1	0	0	0	0	1	0	1	1	0	1	0	0	0	0	6	4	10	0	0	0	0	0	0	0	0	0
obasiechekwa	2	1	1	0	2	0	0	1	1	0	1	0	0	0	0	1	0	0	1	0	0	0	1	0	0	6	6	12	1	0	0	0	0	1	0	0	0
obasieloka	2	1	0	0	1	0	0	0	1	0	1	1	0	0	0	2	0	0	1	0	0	0	0	0	0	6	4	10	0	0	0	0	0	0	0	0	0
obasiemeka	2	1	0	0	2	0	0	0	1	0	1	0	1	0	0	1	0	0	1	0	0	0	0	0	0	6	4	10	0	0	0	0	0	0	0	0	0
oberekpe	0	1	0	0	3	0	0	0	0	0	1	0	0	0	0	1	1	1	0	0	0	0	0	0	0	4	4	8	0	0	0	0	1	0	0	0	0
obi	0	1	0	0	0	0	0	0	1	0	0	0	0	0	0	1	0	0	0	0	0	0	0	0	0	2	1	3	0	0	0	0	0	0	0	0	0
obiadi	1	1	0	1	0	0	0	0	2	0	0	0	0	0	0	1	0	0	0	0	0	0	0	0	0	4	2	6	0	0	0	0	0	0	0	0	0
obiageli	1	1	0	0	1	0	1	0	2	0	0	1	0	0	0	1	0	0	0	0	0	0	0	0	0	5	3	8	0	0	0	0	0	0	0	0	0
obiahu	1	1	0	0	0	0	0	1	1	0	0	0	0	0	0	1	0	0	0	0	1	0	0	0	0	4	2	6	0	0	0	0	0	0	0	0	0
obiajulu	1	1	0	0	0	0	0	0	1	1	0	1	0	0	0	1	0	0	0	0	2	0	0	0	0	5	3	8	0	0	0	0	0	0	0	0	0
obialo	1	1	0	0	0	0	0	0	1	0	0	1	0	0	0	2	0	0	0	0	0	0	0	0	0	4	2	6	0	0	0	0	0	0	0	0	0
obialunamma	3	1	0	0	0	0	0	0	1	0	0	1	2	1	0	1	0	0	0	0	1	0	0	0	0	6	5	11	0	0	0	0	0	0	0	0	0
obiamaka	3	1	0	0	0	0	0	0	1	0	1	0	1	0	0	1	0	0	0	0	0	0	0	0	0	5	3	8	0	0	0	0	0	0	0	0	0
obianeze	1	1	0	0	2	0	0	0	1	0	0	0	0	1	0	1	0	0	0	0	0	0	0	0	1	5	3	8	0	0	0	0	0	0	0	0	0
obiangeriaku	2	1	0	0	1	0	1	0	2	0	1	0	0	1	0	1	0	1	0	0	1	0	0	0	0	7	5	12	0	0	0	0	0	0	0	0	0
obianujunwa	2	1	0	0	0	0	0	0	1	1	0	0	0	2	0	1	0	0	0	0	2	0	1	0	0	6	5	11	0	0	0	0	0	0	1	0	0
obidike	0	1	0	1	1	0	0	0	2	0	1	0	0	0	0	1	0	0	0	0	0	0	0	0	0	4	3	7	0	0	0	0	0	0	0	0	0
obidimaru	1	1	0	1	0	0	0	0	2	0	0	0	1	0	0	1	0	1	0	0	1	0	0	0	0	5	4	9	0	0	0	0	0	0	0	0	0
obiefuna	1	1	0	0	1	1	0	0	1	0	0	0	0	1	0	1	0	0	0	0	1	0	0	0	0	5	3	8	0	0	0	0	0	0	0	0	0
obigwe	0	1	0	0	1	0	1	0	1	0	0	0	0	0	0	1	0	0	0	0	0	0	1	0	0	3	3	6	0	0	0	1	0	0	0	0	0
obilo	0	1	0	0	0	0	0	0	1	0	0	1	0	0	0	2	0	0	0	0	0	0	0	0	0	3	2	5	0	0	0	0	0	0	0	0	0
obimnaetochukwu	1	1	1	0	1	0	0	1	1	0	1	0	1	1	0	2	0	0	0	1	2	0	1	0	0	7	8	15	1	0	0	0	0	1	0	0	0
obinna	1	1	0	0	0	0	0	0	1	0	0	0	0	2	0	1	0	0	0	0	0	0	0	0	0	3	3	6	0	0	0	0	0	0	0	0	0
obinwa	1	1	0	0	0	0	0	0	1	0	0	0	0	1	0	1	0	0	0	0	0	0	1	0	0	3	3	6	0	0	0	0	0	0	1	0	0
obioha	1	1	0	0	0	0	0	1	1	0	0	0	0	0	0	2	0	0	0	0	0	0	0	0	0	4	2	6	0	0	0	0	0	0	0	0	0
obioma	1	1	0	0	0	0	0	0	1	0	0	0	1	0	0	2	0	0	0	0	0	0	0	0	0	4	2	6	0	0	0	0	0	0	0	0	0
obiora	1	1	0	0	0	0	0	0	1	0	0	0	0	0	0	2	0	1	0	0	0	0	0	0	0	4	2	6	0	0	0	0	0	0	0	0	0
obulezi	0	1	0	0	1	0	0	0	1	0	0	1	0	0	0	1	0	0	0	0	1	0	0	0	1	4	3	7	0	0	0	0	0	0	0	0	0
obumneke	0	1	0	0	2	0	0	0	0	0	1	0	1	1	0	1	0	0	0	0	1	0	0	0	0	4	4	8	0	0	0	0	0	0	0	0	0
obumneme	0	1	0	0	2	0	0	0	0	0	0	0	2	1	0	1	0	0	0	0	1	0	0	0	0	4	4	8	0	0	0	0	0	0	0	0	0
ochiabuto	1	1	1	0	0	0	0	1	1	0	0	0	0	0	0	2	0	0	0	1	1	0	0	0	0	5	4	9	1	0	0	0	0	0	0	0	0
ochomma	1	0	1	0	0	0	0	1	0	0	0	0	2	0	0	2	0	0	0	0	0	0	0	0	0	3	4	7	1	0	0	0	0	0	0	0	0
odega	1	0	0	1	1	0	1	0	0	0	0	0	0	0	0	1	0	0	0	0	0	0	0	0	0	3	2	5	0	0	0	0	0	0	0	0	0
odigo	0	0	0	1	0	0	1	0	1	0	0	0	0	0	0	2	0	0	0	0	0	0	0	0	0	3	2	5	0	0	0	0	0	0	0	0	0
odilichukwu	0	0	1	1	0	0	0	1	2	0	1	1	0	0	0	1	0	0	0	0	2	0	1	0	0	5	6	11	1	0	0	0	0	1	0	0	0
odimegwu	0	0	0	1	1	0	1	0	1	0	0	0	1	0	0	1	0	0	0	0	1	0	1	0	0	4	4	8	0	0	0	1	0	0	0	0	0
odimnobi	0	1	0	1	0	0	0	0	2	0	0	0	1	1	0	2	0	0	0	0	0	0	0	0	0	4	4	8	0	0	0	0	0	0	0	0	0
odinakachi	2	0	1	1	0	0	0	1	2	0	1	0	0	1	0	1	0	0	0	0	0	0	0	0	0	5	5	10	1	0	0	0	0	0	0	0	0
odinakachukwu	2	0	1	1	0	0	0	1	1	0	2	0	0	1	0	1	0	0	0	0	2	0	1	0	0	6	7	13	1	0	0	0	0	1	0	0	0
odinakolisa	2	0	0	1	0	0	0	0	2	0	1	1	0	1	0	2	0	0	1	0	0	0	0	0	0	6	5	11	0	0	0	0	0	0	0	0	0
odinkemma	1	0	0	1	1	0	0	0	1	0	1	0	2	1	0	1	0	0	0	0	0	0	0	0	0	4	5	9	0	0	0	0	0	0	0	0	0
odirachukwumma	2	0	1	1	0	0	0	1	1	0	1	0	2	0	0	1	0	1	0	0	2	0	1	0	0	6	8	14	1	0	0	0	0	1	0	0	0
odiukonamba	2	1	0	1	0	0	0	0	1	0	1	0	1	1	0	2	0	0	0	0	1	0	0	0	0	6	5	11	0	0	0	0	0	0	0	0	0
odo	0	0	0	1	0	0	0	0	0	0	0	0	0	0	0	2	0	0	0	0	0	0	0	0	0	2	1	3	0	0	0	0	0	0	0	0	0
ododom	0	0	0	2	0	0	0	0	0	0	0	0	1	0	0	3	0	0	0	0	0	0	0	0	0	3	3	6	0	0	0	0	0	0	0	0	0
odoemena	1	0	0	1	2	0	0	0	0	0	0	0	1	1	0	2	0	0	0	0	0	0	0	0	0	5	3	8	0	0	0	0	0	0	0	0	0
odoziaku	1	0	0	1	0	0	0	0	1	0	1	0	0	0	0	2	0	0	0	0	1	0	0	0	1	5	3	8	0	0	0	0	0	0	0	0	0
odum	0	0	0	1	0	0	0	0	0	0	0	0	1	0	0	1	0	0	0	0	1	0	0	0	0	2	2	4	0	0	0	0	0	0	0	0	0
oduta	1	0	0	1	0	0	0	0	0	0	0	0	0	0	0	1	0	0	0	1	1	0	0	0	0	3	2	5	0	0	0	0	0	0	0	0	0
ofuchi	0	0	1	0	0	1	0	1	1	0	0	0	0	0	0	1	0	0	0	0	1	0	0	0	0	3	3	6	1	0	0	0	0	0	0	0	0
ofunneka	1	0	0	0	1	1	0	0	0	0	1	0	0	2	0	1	0	0	0	0	1	0	0	0	0	4	4	8	0	0	0	0	0	0	0	0	0
ogadimma	2	0	0	1	0	0	1	0	1	0	0	0	2	0	0	1	0	0	0	0	0	0	0	0	0	4	4	8	0	0	0	0	0	0	0	0	0
ogbenyeanu	1	1	0	0	2	0	1	0	0	0	0	0	0	2	0	1	0	0	0	0	1	0	0	1	0	5	5	10	0	1	0	0	0	0	0	1	0
ogbogu	0	1	0	0	0	0	2	0	0	0	0	0	0	0	0	2	0	0	0	0	1	0	0	0	0	3	3	6	0	1	0	0	0	0	0	0	0
ogbonnaya	2	1	0	0	0	0	1	0	0	0	0	0	0	2	0	2	0	0	0	0	0	0	0	1	0	4	5	9	0	1	0	0	0	0	0	0	0
ogbu	0	1	0	0	0	0	1	0	0	0	0	0	0	0	0	1	0	0	0	0	1	0	0	0	0	2	2	4	0	1	0	0	0	0	0	0	0
ogechi	0	0	1	0	1	0	1	1	1	0	0	0	0	0	0	1	0	0	0	0	0	0	0	0	0	3	3	6	1	0	0	0	0	0	0	0	0
ogechimere	0	0	1	0	3	0	1	1	1	0	0	0	1	0	0	1	0	1	0	0	0	0	0	0	0	5	5	10	1	0	0	0	0	0	0	0	0
ogechukwu	0	0	1	0	1	0	1	1	0	0	1	0	0	0	0	1	0	0	0	0	2	0	1	0	0	4	5	9	1	0	0	0	0	1	0	0	0
ogochimelu	0	0	1	0	1	0	1	1	1	0	0	1	1	0	0	2	0	0	0	0	1	0	0	0	0	5	5	10	1	0	0	0	0	0	0	0	0
ogochukwu	0	0	1	0	0	0	1	1	0	0	1	0	0	0	0	2	0	0	0	0	2	0	1	0	0	4	5	9	1	0	0	0	0	1	0	0	0
ogodo	0	0	0	1	0	0	1	0	0	0	0	0	0	0	0	3	0	0	0	0	0	0	0	0	0	3	2	5	0	0	0	0	0	0	0	0	0
ogomegbunam	1	1	0	0	1	0	2	0	0	0	0	0	2	1	0	2	0	0	0	0	1	0	0	0	0	5	6	11	0	1	0	0	0	0	0	0	0
ogonna	1	0	0	0	0	0	1	0	0	0	0	0	0	2	0	2	0	0	0	0	0	0	0	0	0	3	3	6	0	0	0	0	0	0	0	0	0
oguchi	0	0	1	0	0	0	1	1	1	0	0	0	0	0	0	1	0	0	0	0	1	0	0	0	0	3	3	6	1	0	0	0	0	0	0	0	0
oguguo	0	0	0	0	0	0	2	0	0	0	0	0	0	0	0	2	0	0	0	0	2	0	0	0	0	4	2	6	0	0	0	0	0	0	0	0	0
oguike	0	0	0	0	1	0	1	0	1	0	1	0	0	0	0	1	0	0	0	0	1	0	0	0	0	4	2	6	0	0	0	0	0	0	0	0	0
ogwudile	0	0	0	1	1	0	1	0	1	0	0	1	0	0	0	1	0	0	0	0	1	0	1	0	0	4	4	8	0	0	0	1	0	0	0	0	0
ohakwe	1	0	0	0	1	0	0	1	0	0	1	0	0	0	0	1	0	0	0	0	0	0	1	0	0	3	3	6	0	0	0	0	0	1	0	0	0
ohashiebula	2	1	0	0	1	0	0	2	1	0	0	1	0	0	0	1	0	0	1	0	1	0	0	0	0	6	5	11	0	0	0	0	0	0	0	0	1
ojichukwuka	1	0	1	0	0	0	0	1	1	1	2	0	0	0	0	1	0	0	0	0	2	0	1	0	0	5	6	11	1	0	0	0	0	1	0	0	0
ojiugo	0	0	0	0	0	0	1	0	1	1	0	0	0	0	0	2	0	0	0	0	1	0	0	0	0	4	2	6	0	0	0	0	0	0	0	0	0
okafor	1	0	0	0	0	1	0	0	0	0	1	0	0	0	0	2	0	1	0	0	0	0	0	0	0	3	3	6	0	0	0	0	0	0	0	0	0
okechukwu	0	0	1	0	1	0	0	1	0	0	2	0	0	0	0	1	0	0	0	0	2	0	1	0	0	4	5	9	1	0	0	0	0	1	0	0	0
okeke	0	0	0	0	2	0	0	0	0	0	2	0	0	0	0	1	0	0	0	0	0	0	0	0	0	3	2	5	0	0	0	0	0	0	0	0	0
okereke	0	0	0	0	3	0	0	0	0	0	2	0	0	0	0	1	0	1	0	0	0	0	0	0	0	4	3	7	0	0	0	0	0	0	0	0	0
okezie	0	0	0	0	2	0	0	0	1	0	1	0	0	0	0	1	0	0	0	0	0	0	0	0	1	4	2	6	0	0	0	0	0	0	0	0	0
okikechukwu	0	0	1	0	1	0	0	1	1	0	3	0	0	0	0	1	0	0	0	0	2	0	1	0	0	5	6	11	1	0	0	0	0	1	0	0	0
okonkwo	0	0	0	0	0	0	0	0	0	0	2	0	0	1	0	3	0	0	0	0	0	0	1	0	0	3	4	7	0	0	0	0	0	1	0	0	0
okoro	0	0	0	0	0	0	0	0	0	0	1	0	0	0	0	3	0	1	0	0	0	0	0	0	0	3	2	5	0	0	0	0	0	0	0	0	0
okoroafor	1	0	0	0	0	1	0	0	0	0	1	0	0	0	0	4	0	2	0	0	0	0	0	0	0	5	4	9	0	0	0	0	0	0	0	0	0
okoye	0	0	0	0	1	0	0	0	0	0	1	0	0	0	0	2	0	0	0	0	0	0	0	1	0	3	2	5	0	0	0	0	0	0	0	0	0
okpala	2	0	0	0	0	0	0	0	0	0	1	1	0	0	0	1	1	0	0	0	0	0	0	0	0	3	3	6	0	0	0	0	1	0	0	0	0
okpara	2	0	0	0	0	0	0	0	0	0	1	0	0	0	0	1	1	1	0	0	0	0	0	0	0	3	3	6	0	0	0	0	1	0	0	0	0
okubuiro	0	1	0	0	0	0	0	0	1	0	1	0	0	0	0	2	0	1	0	0	2	0	0	0	0	5	3	8	0	0	0	0	0	0	0	0	0
okunwa	1	0	0	0	0	0	0	0	0	0	1	0	0	1	0	1	0	0	0	0	1	0	1	0	0	3	3	6	0	0	0	0	0	0	1	0	0
okwuchi	0	0	1	0	0	0	0	1	1	0	1	0	0	0	0	1	0	0	0	0	1	0	1	0	0	3	4	7	1	0	0	0	0	1	0	0	0
okwuchukwu	0	0	1	0	0	0	0	1	0	0	2	0	0	0	0	1	0	0	0	0	3	0	2	0	0	4	6	10	1	0	0	0	0	2	0	0	0
okwudiri	0	0	0	1	0	0	0	0	2	0	1	0	0	0	0	1	0	1	0	0	1	0	1	0	0	4	4	8	0	0	0	0	0	1	0	0	0
okwujinri	0	0	0	0	0	0	0	0	2	1	1	0	0	1	0	1	0	1	0	0	1	0	1	0	0	4	5	9	0	0	0	0	0	1	0	0	0
okwukwe	0	0	0	0	1	0	0	0	0	0	2	0	0	0	0	1	0	0	0	0	1	0	2	0	0	3	4	7	0	0	0	0	0	2	0	0	0
okwurulozo	0	0	0	0	0	0	0	0	0	0	1	1	0	0	0	3	0	1	0	0	2	0	1	0	1	5	5	10	0	0	0	0	0	1	0	0	0
olachi	1	0	1	0	0	0	0	1	1	0	0	1	0	0	0	1	0	0	0	0	0	0	0	0	0	3	3	6	1	0	0	0	0	0	0	0	0
olachukwu	1	0	1	0	0	0	0	1	0	0	1	1	0	0	0	1	0	0	0	0	2	0	1	0	0	4	5	9	1	0	0	0	0	1	0	0	0
olaedo	1	0	0	1	1	0	0	0	0	0	0	1	0	0	0	2	0	0	0	0	0	0	0	0	0	4	2	6	0	0	0	0	0	0	0	0	0
olamma	2	0	0	0	0	0	0	0	0	0	0	1	2	0	0	1	0	0	0	0	0	0	0	0	0	3	3	6	0	0	0	0	0	0	0	0	0
olileanya	2	0	0	0	1	0	0	0	1	0	0	2	0	1	0	1	0	0	0	0	0	0	0	1	0	5	4	9	0	0	0	0	0	0	0	1	0
olisaeloka	2	0	0	0	1	0	0	0	1	0	1	2	0	0	0	2	0	0	1	0	0	0	0	0	0	6	4	10	0	0	0	0	0	0	0	0	0
olisaemeka	2	0	0	0	2	0	0	0	1	0	1	1	1	0	0	1	0	0	1	0	0	0	0	0	0	6	4	10	0	0	0	0	0	0	0	0	0
oluchi	0	0	1	0	0	0	0	1	1	0	0	1	0	0	0	1	0	0	0	0	1	0	0	0	0	3	3	6	1	0	0	0	0	0	0	0	0
oluchukwu	0	0	1	0	0	0	0	1	0	0	1	1	0	0	0	1	0	0	0	0	3	0	1	0	0	4	5	9	1	0	0	0	0	1	0	0	0
oluebubechukwu	0	2	1	0	2	0	0	1	0	0	1	1	0	0	0	1	0	0	0	0	4	0	1	0	0	7	7	14	1	0	0	0	0	1	0	0	0
oluomachi	1	0	1	0	0	0	0	1	1	0	0	1	1	0	0	2	0	0	0	0	1	0	0	0	0	5	4	9	1	0	0	0	0	0	0	0	0
oluomachukwu	1	0	1	0	0	0	0	1	0	0	1	1	1	0	0	2	0	0	0	0	3	0	1	0	0	6	6	12	1	0	0	0	0	1	0	0	0
omasirichi	1	0	1	0	0	0	0	1	3	0	0	0	1	0	0	1	0	1	1	0	0	0	0	0	0	5	5	10	1	0	0	0	0	0	0	0	0
omenyi	0	0	0	0	1	0	0	0	1	0	0	0	1	1	0	1	0	0	0	0	0	0	0	1	0	3	3	6	0	0	0	0	0	0	0	1	0
omesie	0	0	0	0	2	0	0	0	1	0	0	0	1	0	0	1	0	0	1	0	0	0	0	0	0	4	2	6	0	0	0	0	0	0	0	0	0
omimichukwu	0	0	1	0	0	0	0	1	2	0	1	0	2	0	0	1	0	0	0	0	2	0	1	0	0	5	6	11	1	0	0	0	0	1	0	0	0
ominyi	0	0	0	0	0	0	0	0	2	0	0	0	1	1	0	1	0	0	0	0	0	0	0	1	0	3	3	6	0	0	0	0	0	0	0	1	0
onaedo	1	0	0	1	1	0	0	0	0	0	0	0	0	1	0	2	0	0	0	0	0	0	0	0	0	4	2	6	0	0	0	0	0	0	0	0	0
onam	1	0	0	0	0	0	0	0	0	0	0	0	1	1	0	1	0	0	0	0	0	0	0	0	0	2	2	4	0	0	0	0	0	0	0	0	0
onele	0	0	0	0	2	0	0	0	0	0	0	1	0	1	0	1	0	0	0	0	0	0	0	0	0	3	2	5	0	0	0	0	0	0	0	0	0
onochie	0	0	1	0	1	0	0	1	1	0	0	0	0	1	0	2	0	0	0	0	0	0	0	0	0	4	3	7	1	0	0	0	0	0	0	0	0
onu	0	0	0	0	0	0	0	0	0	0	0	0	0	1	0	1	0	0	0	0	1	0	0	0	0	2	1	3	0	0	0	0	0	0	0	0	0
onuabuchi	1	1	1	0	0	0	0	1	1	0	0	0	0	1	0	1	0	0	0	0	2	0	0	0	0	5	4	9	1	0	0	0	0	0	0	0	0
onuawuchi	1	0	1	0	0	0	0	1	1	0	0	0	0	1	0	1	0	0	0	0	2	0	1	0	0	5	4	9	1	0	0	0	0	0	0	0	0
onuchukwu	0	0	1	0	0	0	0	1	0	0	1	0	0	1	0	1	0	0	0	0	3	0	1	0	0	4	5	9	1	0	0	0	0	1	0	0	0
onuejibiriaku	1	1	0	0	1	0	0	0	3	1	1	0	0	1	0	1	0	1	0	0	2	0	0	0	0	8	5	13	0	0	0	0	0	0	0	0	0
onuekwusi	0	0	0	0	1	0	0	0	1	0	1	0	0	1	0	1	0	0	1	0	2	0	1	0	0	5	4	9	0	0	0	0	0	1	0	0	0
onukwo	0	0	0	0	0	0	0	0	0	0	1	0	0	1	0	2	0	0	0	0	1	0	1	0	0	3	3	6	0	0	0	0	0	1	0	0	0
onumonu	0	0	0	0	0	0	0	0	0	0	0	0	1	2	0	2	0	0	0	0	2	0	0	0	0	4	3	7	0	0	0	0	0	0	0	0	0
onunaka	2	0	0	0	0	0	0	0	0	0	1	0	0	2	0	1	0	0	0	0	1	0	0	0	0	4	3	7	0	0	0	0	0	0	0	0	0
oṅusinachi	1	0	1	0	0	0	0	1	2	0	0	0	0	1	1	1	0	0	1	0	1	0	0	0	0	5	5	10	1	0	0	0	0	0	0	0	0
onusoreze	0	0	0	0	2	0	0	0	0	0	0	0	0	1	0	2	0	1	1	0	1	0	0	0	1	5	4	9	0	0	0	0	0	0	0	0	0
onuwa	1	0	0	0	0	0	0	0	0	0	0	0	0	1	0	1	0	0	0	0	1	0	1	0	0	3	2	5	0	0	0	0	0	0	0	0	0
onwe	0	0	0	0	1	0	0	0	0	0	0	0	0	1	0	1	0	0	0	0	0	0	1	0	0	2	2	4	0	0	0	0	0	0	1	0	0
onyebuchi	0	1	1	0	1	0	0	1	1	0	0	0	0	1	0	1	0	0	0	0	1	0	0	1	0	4	5	9	1	0	0	0	0	0	0	1	0
onyedikachi	1	0	1	1	1	0	0	1	2	0	1	0	0	1	0	1	0	0	0	0	0	0	0	1	0	5	6	11	1	0	0	0	0	0	0	1	0
onyedikachukwu	1	0	1	1	1	0	0	1	1	0	2	0	0	1	0	1	0	0	0	0	2	0	1	1	0	6	8	14	1	0	0	0	0	1	0	1	0
onyegbula	1	1	0	0	1	0	1	0	0	0	0	1	0	1	0	1	0	0	0	0	1	0	0	1	0	4	5	9	0	1	0	0	0	0	0	1	0
onyegecha	1	0	1	0	2	0	1	1	0	0	0	0	0	1	0	1	0	0	0	0	0	0	0	1	0	4	5	9	1	0	0	0	0	0	0	1	0
onyejerebechi	0	1	1	0	4	0	0	1	1	1	0	0	0	1	0	1	0	1	0	0	0	0	0	1	0	6	7	13	1	0	0	0	0	0	0	1	0
onyejuruchi	0	0	1	0	1	0	0	1	1	1	0	0	0	1	0	1	0	1	0	0	2	0	0	1	0	5	6	11	1	0	0	0	0	0	0	1	0
onyekachi	1	0	1	0	1	0	0	1	1	0	1	0	0	1	0	1	0	0	0	0	0	0	0	1	0	4	5	9	1	0	0	0	0	0	0	1	0
onyekachukwu	1	0	1	0	1	0	0	1	0	0	2	0	0	1	0	1	0	0	0	0	2	0	1	1	0	5	7	12	1	0	0	0	0	1	0	1	0
onyekaozuru	1	0	0	0	1	0	0	0	0	0	1	0	0	1	0	2	0	1	0	0	2	0	0	1	1	6	5	11	0	0	0	0	0	0	0	1	0
onyekeleihem	0	0	0	0	4	0	0	1	1	0	1	1	1	1	0	1	0	0	0	0	0	0	0	1	0	6	6	12	0	0	0	0	0	0	0	1	0
onyekwelu	0	0	0	0	2	0	0	0	0	0	1	1	0	1	0	1	0	0	0	0	1	0	1	1	0	4	5	9	0	0	0	0	0	1	0	1	0
onyekwere	0	0	0	0	3	0	0	0	0	0	1	0	0	1	0	1	0	1	0	0	0	0	1	1	0	4	5	9	0	0	0	0	0	1	0	1	0
onyemaelu	1	0	0	0	2	0	0	0	0	0	0	1	1	1	0	1	0	0	0	0	1	0	0	1	0	5	4	9	0	0	0	0	0	0	0	1	0
onyemaobi	1	1	0	0	1	0	0	0	1	0	0	0	1	1	0	2	0	0	0	0	0	0	0	1	0	5	4	9	0	0	0	0	0	0	0	1	0
onyemauchechi	1	0	2	0	2	0	0	2	1	0	0	0	1	1	0	1	0	0	0	0	1	0	0	1	0	6	7	13	2	0	0	0	0	0	0	1	0
onyemauchechukwu	1	0	2	0	2	0	0	2	0	0	1	0	1	1	0	1	0	0	0	0	3	0	1	1	0	7	9	16	2	0	0	0	0	1	0	1	0
onyemauwa	2	0	0	0	1	0	0	0	0	0	0	0	1	1	0	1	0	0	0	0	1	0	1	1	0	5	4	9	0	0	0	0	0	0	0	1	0
onyencho	0	0	1	0	1	0	0	1	0	0	0	0	0	2	0	2	0	0	0	0	0	0	0	1	0	3	5	8	1	0	0	0	0	0	0	1	0
onyenyeaka	2	0	0	0	2	0	0	0	0	0	1	0	0	2	0	1	0	0	0	0	0	0	0	2	0	5	5	10	0	0	0	0	0	0	0	2	0
onyinyechi	0	0	1	0	1	0	0	1	2	0	0	0	0	2	0	1	0	0	0	0	0	0	0	2	0	4	6	10	1	0	0	0	0	0	0	2	0
onyinyechukwu	0	0	1	0	1	0	0	1	1	0	1	0	0	2	0	1	0	0	0	0	2	0	1	2	0	5	8	13	1	0	0	0	0	1	0	2	0
opara	2	0	0	0	0	0	0	0	0	0	0	0	0	0	0	1	1	1	0	0	0	0	0	0	0	3	2	5	0	0	0	0	0	0	0	0	0
orahachi	2	0	1	0	0	0	0	2	1	0	0	0	0	0	0	1	0	1	0	0	0	0	0	0	0	4	4	8	1	0	0	0	0	0	0	0	0
orajimetochukwu	1	0	1	0	1	0	0	1	1	1	1	0	1	0	0	2	0	1	0	1	2	0	1	0	0	7	8	15	1	0	0	0	0	1	0	0	0
orakwue	1	0	0	0	1	0	0	0	0	0	1	0	0	0	0	1	0	1	0	0	1	0	1	0	0	4	3	7	0	0	0	0	0	1	0	0	0
oriaku	1	0	0	0	0	0	0	0	1	0	1	0	0	0	0	1	0	1	0	0	1	0	0	0	0	4	2	6	0	0	0	0	0	0	0	0	0
orji	0	0	0	0	0	0	0	0	1	1	0	0	0	0	0	1	0	1	0	0	0	0	0	0	0	2	2	4	0	0	0	0	0	0	0	0	0
osinachi	1	0	1	0	0	0	0	1	2	0	0	0	0	1	0	1	0	0	1	0	0	0	0	0	0	4	4	8	1	0	0	0	0	0	0	0	0
osinachukwu	1	0	1	0	0	0	0	1	1	0	1	0	0	1	0	1	0	0	1	0	2	0	1	0	0	5	6	11	1	0	0	0	0	1	0	0	0
ositadimma	2	0	0	1	0	0	0	0	2	0	0	0	2	0	0	1	0	0	1	1	0	0	0	0	0	5	5	10	0	0	0	0	0	0	0	0	0
osochiegbu	0	1	1	0	1	0	1	1	1	0	0	0	0	0	0	2	0	0	1	0	1	0	0	0	0	5	5	10	1	1	0	0	0	0	0	0	0
osorachukwu	1	0	1	0	0	0	0	1	0	0	1	0	0	0	0	2	0	1	1	0	2	0	1	0	0	5	6	11	1	0	0	0	0	1	0	0	0
osuofia	1	0	0	0	0	1	0	0	1	0	0	0	0	0	0	2	0	0	1	0	1	0	0	0	0	5	2	7	0	0	0	0	0	0	0	0	0
otisi	0	0	0	0	0	0	0	0	2	0	0	0	0	0	0	1	0	0	1	1	0	0	0	0	0	3	2	5	0	0	0	0	0	0	0	0	0
otitodilinna	1	0	0	1	0	0	0	0	3	0	0	1	0	2	0	2	0	0	0	2	0	0	0	0	0	6	6	12	0	0	0	0	0	0	0	0	0
otitodirichukwu	0	0	1	1	0	0	0	1	3	0	1	0	0	0	0	2	0	1	0	2	2	0	1	0	0	7	8	15	1	0	0	0	0	1	0	0	0
otubelu	0	1	0	0	1	0	0	0	0	0	0	1	0	0	0	1	0	0	0	1	2	0	0	0	0	4	3	7	0	0	0	0	0	0	0	0	0
otubom	0	1	0	0	0	0	0	0	0	0	0	0	1	0	0	2	0	0	0	1	1	0	0	0	0	3	3	6	0	0	0	0	0	0	0	0	0
otunneka	1	0	0	0	1	0	0	0	0	0	1	0	0	2	0	1	0	0	0	1	1	0	0	0	0	4	4	8	0	0	0	0	0	0	0	0	0
oyediya	1	0	0	1	1	0	0	0	1	0	0	0	0	0	0	1	0	0	0	0	0	0	0	2	0	4	3	7	0	0	0	0	0	0	0	0	0
oyooyonwanyi	1	0	0	0	0	0	0	0	1	0	0	0	0	2	0	4	0	0	0	0	0	0	1	3	0	6	6	12	0	0	0	0	0	0	1	1	0
ozichi	0	0	1	0	0	0	0	1	2	0	0	0	0	0	0	1	0	0	0	0	0	0	0	0	1	3	3	6	1	0	0	0	0	0	0	0	0
ozinna	1	0	0	0	0	0	0	0	1	0	0	0	0	2	0	1	0	0	0	0	0	0	0	0	1	3	3	6	0	0	0	0	0	0	0	0	0
ozioma	1	0	0	0	0	0	0	0	1	0	0	0	1	0	0	2	0	0	0	0	0	0	0	0	1	4	2	6	0	0	0	0	0	0	0	0	0
ozobia	1	1	0	0	0	0	0	0	1	0	0	0	0	0	0	2	0	0	0	0	0	0	0	0	1	4	2	6	0	0	0	0	0	0	0	0	0
ozoechina	1	0	1	0	1	0	0	1	1	0	0	0	0	1	0	2	0	0	0	0	0	0	0	0	1	5	4	9	1	0	0	0	0	0	0	0	0
ozoemena	1	0	0	0	2	0	0	0	0	0	0	0	1	1	0	2	0	0	0	0	0	0	0	0	1	5	3	8	0	0	0	0	0	0	0	0	0
ozoude	0	0	0	1	1	0	0	0	0	0	0	0	0	0	0	2	0	0	0	0	1	0	0	0	1	4	2	6	0	0	0	0	0	0	0	0	0
ozuruonye	0	0	0	0	1	0	0	0	0	0	0	0	0	1	0	2	0	1	0	0	2	0	0	1	1	5	4	9	0	0	0	0	0	0	0	1	0
rapuluchukwu	1	0	1	0	0	0	0	1	0	0	1	1	0	0	0	0	1	1	0	0	4	0	1	0	0	5	7	12	1	0	0	0	0	1	0	0	0
rapuruchi	1	0	1	0	0	0	0	1	1	0	0	0	0	0	0	0	1	2	0	0	2	0	0	0	0	4	5	9	1	0	0	0	0	0	0	0	0
sochikaima	2	0	1	0	0	0	0	1	2	0	1	0	1	0	0	1	0	0	1	0	0	0	0	0	0	5	5	10	1	0	0	0	0	0	0	0	0
sochima	1	0	1	0	0	0	0	1	1	0	0	0	1	0	0	1	0	0	1	0	0	0	0	0	0	3	4	7	1	0	0	0	0	0	0	0	0
sochimaobim	1	1	1	0	0	0	0	1	2	0	0	0	2	0	0	2	0	0	1	0	0	0	0	0	0	5	6	11	1	0	0	0	0	0	0	0	0
sochinenye	0	0	1	0	2	0	0	1	1	0	0	0	0	2	0	1	0	0	1	0	0	0	0	1	0	4	6	10	1	0	0	0	0	0	0	1	0
sochukwunazam	2	0	1	0	0	0	0	1	0	0	1	0	1	1	0	1	0	0	1	0	2	0	1	0	1	5	8	13	1	0	0	0	0	1	0	0	0
soluzochukwu	0	0	1	0	0	0	0	1	0	0	1	1	0	0	0	2	0	0	1	0	3	0	1	0	1	5	7	12	1	0	0	0	0	1	0	0	0
somadina	2	0	0	1	0	0	0	0	1	0	0	0	1	1	0	1	0	0	1	0	0	0	0	0	0	4	4	8	0	0	0	0	0	0	0	0	0
somtochukwu	0	0	1	0	0	0	0	1	0	0	1	0	1	0	0	2	0	0	1	1	2	0	1	0	0	4	7	11	1	0	0	0	0	1	0	0	0
sopuruchi	0	0	1	0	0	0	0	1	1	0	0	0	0	0	0	1	1	1	1	0	2	0	0	0	0	4	5	9	1	0	0	0	0	0	0	0	0
sopuruchukwu	0	0	1	0	0	0	0	1	0	0	1	0	0	0	0	1	1	1	1	0	4	0	1	0	0	5	7	12	1	0	0	0	0	1	0	0	0
soromtonna	1	0	0	0	0	0	0	0	0	0	0	0	1	2	0	3	0	1	1	1	0	0	0	0	0	4	6	10	0	0	0	0	0	0	0	0	0
soromunnadi	1	0	0	1	0	0	0	0	1	0	0	0	1	2	0	2	0	1	1	0	1	0	0	0	0	5	6	11	0	0	0	0	0	0	0	0	0
sorumkenechukwu	0	0	1	0	2	0	0	1	0	0	2	0	1	1	0	1	0	1	1	0	3	0	1	0	0	6	9	15	1	0	0	0	0	1	0	0	0
sosochukwu	0	0	1	0	0	0	0	1	0	0	1	0	0	0	0	2	0	0	2	0	2	0	1	0	0	4	6	10	1	0	0	0	0	1	0	0	0
tabugbo	1	2	0	0	0	0	1	0	0	0	0	0	0	0	0	1	0	0	0	1	1	0	0	0	0	3	4	7	0	1	0	0	0	0	0	0	0
tobenna	1	1	0	0	1	0	0	0	0	0	0	0	0	2	0	1	0	0	0	1	0	0	0	0	0	3	4	7	0	0	0	0	0	0	0	0	0
tochukwu	0	0	1	0	0	0	0	1	0	0	1	0	0	0	0	1	0	0	0	1	2	0	1	0	0	3	5	8	1	0	0	0	0	1	0	0	0
tukwasichukwuobi	1	1	1	0	0	0	0	1	2	0	2	0	0	0	0	1	0	0	1	1	3	0	2	0	0	7	9	16	1	0	0	0	0	2	0	0	0
ubakamma	3	1	0	0	0	0	0	0	0	0	1	0	2	0	0	0	0	0	0	0	1	0	0	0	0	4	4	8	0	0	0	0	0	0	0	0	0
ubani	1	1	0	0	0	0	0	0	1	0	0	0	0	1	0	0	0	0	0	0	1	0	0	0	0	3	2	5	0	0	0	0	0	0	0	0	0
ubanwa	2	1	0	0	0	0	0	0	0	0	0	0	0	1	0	0	0	0	0	0	1	0	1	0	0	3	3	6	0	0	0	0	0	0	1	0	0
ubochioma	1	1	1	0	0	0	0	1	1	0	0	0	1	0	0	2	0	0	0	0	1	0	0	0	0	5	4	9	1	0	0	0	0	0	0	0	0
uchechi	0	0	2	0	1	0	0	2	1	0	0	0	0	0	0	0	0	0	0	0	1	0	0	0	0	3	4	7	2	0	0	0	0	0	0	0	0
uchechukwu	0	0	2	0	1	0	0	2	0	0	1	0	0	0	0	0	0	0	0	0	3	0	1	0	0	4	6	10	2	0	0	0	0	1	0	0	0
uchendu	0	0	1	1	1	0	0	1	0	0	0	0	0	1	0	0	0	0	0	0	2	0	0	0	0	3	4	7	1	0	0	0	0	0	0	0	0
uchenna	1	0	1	0	1	0	0	1	0	0	0	0	0	2	0	0	0	0	0	0	1	0	0	0	0	3	4	7	1	0	0	0	0	0	0	0	0
ucheoma	1	0	1	0	1	0	0	1	0	0	0	0	1	0	0	1	0	0	0	0	1	0	0	0	0	4	3	7	1	0	0	0	0	0	0	0	0
ucheoma	1	0	1	0	1	0	0	1	0	0	0	0	1	0	0	1	0	0	0	0	1	0	0	0	0	4	3	7	1	0	0	0	0	0	0	0	0
ucheonwu	0	0	1	0	1	0	0	1	0	0	0	0	0	1	0	1	0	0	0	0	2	0	1	0	0	4	4	8	1	0	0	0	0	0	1	0	0
ude	0	0	0	1	1	0	0	0	0	0	0	0	0	0	0	0	0	0	0	0	1	0	0	0	0	2	1	3	0	0	0	0	0	0	0	0	0
udeada	2	0	0	2	1	0	0	0	0	0	0	0	0	0	0	0	0	0	0	0	1	0	0	0	0	4	2	6	0	0	0	0	0	0	0	0	0
udechukwu	0	0	1	1	1	0	0	1	0	0	1	0	0	0	0	0	0	0	0	0	3	0	1	0	0	4	5	9	1	0	0	0	0	1	0	0	0
udeoku	0	0	0	1	1	0	0	0	0	0	1	0	0	0	0	1	0	0	0	0	2	0	0	0	0	4	2	6	0	0	0	0	0	0	0	0	0
udochi	0	0	1	1	0	0	0	1	1	0	0	0	0	0	0	1	0	0	0	0	1	0	0	0	0	3	3	6	1	0	0	0	0	0	0	0	0
udochukwuka	1	0	1	1	0	0	0	1	0	0	2	0	0	0	0	1	0	0	0	0	3	0	1	0	0	5	6	11	1	0	0	0	0	1	0	0	0
udodi	0	0	0	2	0	0	0	0	1	0	0	0	0	0	0	1	0	0	0	0	1	0	0	0	0	3	2	5	0	0	0	0	0	0	0	0	0
udodirim	0	0	0	2	0	0	0	0	2	0	0	0	1	0	0	1	0	1	0	0	1	0	0	0	0	4	4	8	0	0	0	0	0	0	0	0	0
udoka	1	0	0	1	0	0	0	0	0	0	1	0	0	0	0	1	0	0	0	0	1	0	0	0	0	3	2	5	0	0	0	0	0	0	0	0	0
udokamma	2	0	0	1	0	0	0	0	0	0	1	0	2	0	0	1	0	0	0	0	1	0	0	0	0	4	4	8	0	0	0	0	0	0	0	0	0
udubichi	0	1	1	1	0	0	0	1	2	0	0	0	0	0	0	0	0	0	0	0	2	0	0	0	0	4	4	8	1	0	0	0	0	0	0	0	0
udugi	0	0	0	1	0	0	1	0	1	0	0	0	0	0	0	0	0	0	0	0	2	0	0	0	0	3	2	5	0	0	0	0	0	0	0	0	0
uduma	1	0	0	1	0	0	0	0	0	0	0	0	1	0	0	0	0	0	0	0	2	0	0	0	0	3	2	5	0	0	0	0	0	0	0	0	0
udumma	1	0	0	1	0	0	0	0	0	0	0	0	2	0	0	0	0	0	0	0	2	0	0	0	0	3	3	6	0	0	0	0	0	0	0	0	0
ufuoma	1	0	0	0	0	1	0	0	0	0	0	0	1	0	0	1	0	0	0	0	2	0	0	0	0	4	2	6	0	0	0	0	0	0	0	0	0
ugboaku	1	1	0	0	0	0	1	0	0	0	1	0	0	0	0	1	0	0	0	0	2	0	0	0	0	4	3	7	0	1	0	0	0	0	0	0	0
ugbor	0	1	0	0	0	0	1	0	0	0	0	0	0	0	0	1	0	1	0	0	1	0	0	0	0	2	3	5	0	1	0	0	0	0	0	0	0
ugeanugo	1	0	0	0	1	0	2	0	0	0	0	0	0	1	0	1	0	0	0	0	2	0	0	0	0	5	3	8	0	0	0	0	0	0	0	0	0
ugelo	0	0	0	0	1	0	1	0	0	0	0	1	0	0	0	1	0	0	0	0	1	0	0	0	0	3	2	5	0	0	0	0	0	0	0	0	0
ugeruomba	1	1	0	0	1	0	1	0	0	0	0	0	1	0	0	1	0	1	0	0	2	0	0	0	0	5	4	9	0	0	0	0	0	0	0	0	0
ugochi	0	0	1	0	0	0	1	1	1	0	0	0	0	0	0	1	0	0	0	0	1	0	0	0	0	3	3	6	1	0	0	0	0	0	0	0	0
ugochinyere	0	0	1	0	2	0	1	1	1	0	0	0	0	1	0	1	0	1	0	0	1	0	0	1	0	5	6	11	1	0	0	0	0	0	0	1	0
ugochukwu	0	0	1	0	0	0	1	1	0	0	1	0	0	0	0	1	0	0	0	0	3	0	1	0	0	4	5	9	1	0	0	0	0	1	0	0	0
ugomma	1	0	0	0	0	0	1	0	0	0	0	0	2	0	0	1	0	0	0	0	1	0	0	0	0	3	3	6	0	0	0	0	0	0	0	0	0
ugonna	1	0	0	0	0	0	1	0	0	0	0	0	0	2	0	1	0	0	0	0	1	0	0	0	0	3	3	6	0	0	0	0	0	0	0	0	0
ugonne	0	0	0	0	1	0	1	0	0	0	0	0	0	2	0	1	0	0	0	0	1	0	0	0	0	3	3	6	0	0	0	0	0	0	0	0	0
ugorji	0	0	0	0	0	0	1	0	1	1	0	0	0	0	0	1	0	1	0	0	1	0	0	0	0	3	3	6	0	0	0	0	0	0	0	0	0
ugwu	0	0	0	0	0	0	1	0	0	0	0	0	0	0	0	0	0	0	0	0	2	0	1	0	0	2	2	4	0	0	0	1	0	0	0	0	0
ugwueze	0	0	0	0	2	0	1	0	0	0	0	0	0	0	0	0	0	0	0	0	2	0	1	0	1	4	3	7	0	0	0	1	0	0	0	0	0
ujalli	1	0	0	0	0	0	0	0	1	1	0	2	0	0	0	0	0	0	0	0	1	0	0	0	0	3	3	6	0	0	0	0	0	0	0	0	0
uka	1	0	0	0	0	0	0	0	0	0	1	0	0	0	0	0	0	0	0	0	1	0	0	0	0	2	1	3	0	0	0	0	0	0	0	0	0
ukabundu	1	1	0	1	0	0	0	0	0	0	1	0	0	1	0	0	0	0	0	0	3	0	0	0	0	4	4	8	0	0	0	0	0	0	0	0	0
ukachukwu	1	0	1	0	0	0	0	1	0	0	2	0	0	0	0	0	0	0	0	0	3	0	1	0	0	4	5	9	1	0	0	0	0	1	0	0	0
ukaejiofo	1	0	0	0	1	1	0	0	1	1	1	0	0	0	0	2	0	0	0	0	1	0	0	0	0	6	3	9	0	0	0	0	0	0	0	0	0
ukamaka	3	0	0	0	0	0	0	0	0	0	2	0	1	0	0	0	0	0	0	0	1	0	0	0	0	4	3	7	0	0	0	0	0	0	0	0	0
ukaodo	1	0	0	1	0	0	0	0	0	0	1	0	0	0	0	2	0	0	0	0	1	0	0	0	0	4	2	6	0	0	0	0	0	0	0	0	0
ukeachu	1	0	1	0	1	0	0	1	0	0	1	0	0	0	0	0	0	0	0	0	2	0	0	0	0	4	3	7	1	0	0	0	0	0	0	0	0
ukeegbu	0	1	0	0	2	0	1	0	0	0	1	0	0	0	0	0	0	0	0	0	2	0	0	0	0	4	3	7	0	1	0	0	0	0	0	0	0
ukomma	1	0	0	0	0	0	0	0	0	0	1	0	2	0	0	1	0	0	0	0	1	0	0	0	0	3	3	6	0	0	0	0	0	0	0	0	0
ukonwa	1	0	0	0	0	0	0	0	0	0	1	0	0	1	0	1	0	0	0	0	1	0	1	0	0	3	3	6	0	0	0	0	0	0	1	0	0
ukpaanyi	2	0	0	0	0	0	0	0	1	0	1	0	0	1	0	0	1	0	0	0	1	0	0	1	0	4	4	8	0	0	0	0	1	0	0	1	0
ukpabi	1	1	0	0	0	0	0	0	1	0	1	0	0	0	0	0	1	0	0	0	1	0	0	0	0	3	3	6	0	0	0	0	1	0	0	0	0
ukpai	1	0	0	0	0	0	0	0	1	0	1	0	0	0	0	0	1	0	0	0	1	0	0	0	0	3	2	5	0	0	0	0	1	0	0	0	0
ukwunna	1	0	0	0	0	0	0	0	0	0	1	0	0	2	0	0	0	0	0	0	2	0	1	0	0	3	4	7	0	0	0	0	0	1	0	0	0
uloaku	1	0	0	0	0	0	0	0	0	0	1	1	0	0	0	1	0	0	0	0	2	0	0	0	0	4	2	6	0	0	0	0	0	0	0	0	0
uloka	1	0	0	0	0	0	0	0	0	0	1	1	0	0	0	1	0	0	0	0	1	0	0	0	0	3	2	5	0	0	0	0	0	0	0	0	0
uloma	1	0	0	0	0	0	0	0	0	0	0	1	1	0	0	1	0	0	0	0	1	0	0	0	0	3	2	5	0	0	0	0	0	0	0	0	0
umealo	1	0	0	0	1	0	0	0	0	0	0	1	1	0	0	1	0	0	0	0	1	0	0	0	0	4	2	6	0	0	0	0	0	0	0	0	0
umeanom	1	0	0	0	1	0	0	0	0	0	0	0	2	1	0	1	0	0	0	0	1	0	0	0	0	4	3	7	0	0	0	0	0	0	0	0	0
uneude	0	0	0	1	2	0	0	0	0	0	0	0	0	1	0	0	0	0	0	0	2	0	0	0	0	4	2	6	0	0	0	0	0	0	0	0	0
unoka	1	0	0	0	0	0	0	0	0	0	1	0	0	1	0	1	0	0	0	0	1	0	0	0	0	3	2	5	0	0	0	0	0	0	0	0	0
urenna	1	0	0	0	1	0	0	0	0	0	0	0	0	2	0	0	0	1	0	0	1	0	0	0	0	3	3	6	0	0	0	0	0	0	0	0	0
urunwa	1	0	0	0	0	0	0	0	0	0	0	0	0	1	0	0	0	1	0	0	2	0	1	0	0	3	3	6	0	0	0	0	0	0	1	0	0
usochi	0	0	1	0	0	0	0	1	1	0	0	0	0	0	0	1	0	0	1	0	1	0	0	0	0	3	3	6	1	0	0	0	0	0	0	0	0
utochi	0	0	1	0	0	0	0	1	1	0	0	0	0	0	0	1	0	0	0	1	1	0	0	0	0	3	3	6	1	0	0	0	0	0	0	0	0
utodinachi	1	0	1	1	0	0	0	1	2	0	0	0	0	1	0	1	0	0	0	1	1	0	0	0	0	5	5	10	1	0	0	0	0	0	0	0	0
uwabunkeonye	1	1	0	0	2	0	0	0	0	0	1	0	0	2	0	1	0	0	0	0	2	0	1	1	0	6	6	12	0	0	0	0	0	0	0	1	0
uwaezuoke	1	0	0	0	2	0	0	0	0	0	1	0	0	0	0	1	0	0	0	0	2	0	1	0	1	6	3	9	0	0	0	0	0	0	0	0	0
uwakwe	1	0	0	0	1	0	0	0	0	0	1	0	0	0	0	0	0	0	0	0	1	0	2	0	0	3	3	6	0	0	0	0	0	1	0	0	0
uwaoma	2	0	0	0	0	0	0	0	0	0	0	0	1	0	0	1	0	0	0	0	1	0	1	0	0	4	2	6	0	0	0	0	0	0	0	0	0
uzoamaka	3	0	0	0	0	0	0	0	0	0	1	0	1	0	0	1	0	0	0	0	1	0	0	0	1	5	3	8	0	0	0	0	0	0	0	0	0
uzochi	0	0	1	0	0	0	0	1	1	0	0	0	0	0	0	1	0	0	0	0	1	0	0	0	1	3	3	6	1	0	0	0	0	0	0	0	0
uzochukwu	0	0	1	0	0	0	0	1	0	0	1	0	0	0	0	1	0	0	0	0	3	0	1	0	1	4	5	9	1	0	0	0	0	1	0	0	0
uzodimma	1	0	0	1	0	0	0	0	1	0	0	0	2	0	0	1	0	0	0	0	1	0	0	0	1	4	4	8	0	0	0	0	0	0	0	0	0
uzoechie	0	0	1	0	2	0	0	1	1	0	0	0	0	0	0	1	0	0	0	0	1	0	0	0	1	5	3	8	1	0	0	0	0	0	0	0	0
uzoechina	1	0	1	0	1	0	0	1	1	0	0	0	0	1	0	1	0	0	0	0	1	0	0	0	1	5	4	9	1	0	0	0	0	0	0	0	0
uzoezi	0	0	0	0	1	0	0	0	1	0	0	0	0	0	0	1	0	0	0	0	1	0	0	0	2	4	2	6	0	0	0	0	0	0	0	0	0
uzoka	1	0	0	0	0	0	0	0	0	0	1	0	0	0	0	1	0	0	0	0	1	0	0	0	1	3	2	5	0	0	0	0	0	0	0	0	0
uzondu	0	0	0	1	0	0	0	0	0	0	0	0	0	1	0	1	0	0	0	0	2	0	0	0	1	3	3	6	0	0	0	0	0	0	0	0	0
wobidike	0	1	0	1	1	0	0	0	2	0	1	0	0	0	0	1	0	0	0	0	0	0	1	0	0	4	4	8	0	0	0	0	0	0	0	0	0
yagazie	2	0	0	0	1	0	1	0	1	0	0	0	0	0	0	0	0	0	0	0	0	0	0	1	1	4	3	7	0	0	0	0	0	0	0	0	0
yobachi	1	1	1	0	0	0	0	1	1	0	0	0	0	0	0	1	0	0	0	0	0	0	0	1	0	3	4	7	1	0	0	0	0	0	0	0	0
yobanna	2	1	0	0	0	0	0	0	0	0	0	0	0	2	0	1	0	0	0	0	0	0	0	1	0	3	4	7	0	0	0	0	0	0	0	0	0
zelunjo	0	0	0	0	1	0	0	0	0	1	0	1	0	1	0	1	0	0	0	0	1	0	0	0	1	3	4	7	0	0	0	0	0	0	0	0	0
zerenyi	0	0	0	0	2	0	0	0	1	0	0	0	0	1	0	0	0	1	0	0	0	0	0	1	1	3	4	7	0	0	0	0	0	0	0	1	0
zieozichi	0	0	1	0	1	0	0	1	3	0	0	0	0	0	0	1	0	0	0	0	0	0	0	0	2	5	4	9	1	0	0	0	0	0	0	0	0
zikorammachukwu	2	0	1	0	0	0	0	1	1	0	2	0	2	0	0	1	0	1	0	0	2	0	1	0	1	6	9	15	1	0	0	0	0	1	0	0	0
zikoranachidimma	3	0	1	1	0	0	0	1	3	0	1	0	2	1	0	1	0	1	0	0	0	0	0	0	1	7	9	16	1	0	0	0	0	0	0	0	0
zikoranaudodimma	3	0	0	2	0	0	0	0	2	0	1	0	2	1	0	2	0	1	0	0	1	0	0	0	1	8	8	16	0	0	0	0	0	0	0	0	0
zikoranibuchi	1	1	1	0	0	0	0	1	3	0	1	0	0	1	0	1	0	1	0	0	1	0	0	0	1	6	7	13	1	0	0	0	0	0	0	0	0
zikoranibuchukwu	1	1	1	0	0	0	0	1	2	0	2	0	0	1	0	1	0	1	0	0	3	0	1	0	1	7	9	16	1	0	0	0	0	1	0	0	0
zimako	1	0	0	0	0	0	0	0	1	0	1	0	1	0	0	1	0	0	0	0	0	0	0	0	1	3	3	6	0	0	0	0	0	0	0	0	0
zimifenna	1	0	0	0	1	1	0	0	2	0	0	0	1	2	0	0	0	0	0	0	0	0	0	0	1	4	5	9	0	0	0	0	0	0	0	0	0
zimuzonna	1	0	0	0	0	0	0	0	1	0	0	0	1	2	0	1	0	0	0	0	1	0	0	0	2	4	5	9	0	0	0	0	0	0	0	0	0
